# Supplementary material for: Single-cell analysis reveals urothelial cell heterogeneity and regenerative cues following cyclophosphamide-induced bladder injury
Source: Cell Death Dis. 2021 May 5;12(5):446. doi: 10.1038/s41419-021-03740-6 (PMC8099875; doi:10.1038/s41419-021-03740-6)
Supplement: Supplementary file 5 — Table S1 [file 41419_2021_3740_MOESM5_ESM.csv]

	p_val	avg_logFC	pct.1	pct.2	p_val_adj	cluster	gene
Ugt2b34	0	0.341076318906598	0.804	0.58	0	0	Ugt2b34
Ivl	0	0.336041349903602	0.971	0.902	0	0	Ivl
9530034E10Rik	0	0.330596403502118	0.976	0.886	0	0	9530034E10Rik
Pttg1ip	0	0.281816468768114	0.934	0.8	0	0	Pttg1ip
Fmo5	0	0.221048096571939	0.999	0.969	0	0	Fmo5
Zfp750	1.11251848172111e-298	0.246459630866386	0.623	0.395	1.70804962498641e-294	0	Zfp750
Idh1	1.32975930461848e-292	0.247054883823515	0.956	0.845	2.04157946038075e-288	0	Idh1
Rab11fip1	1.95875494785153e-284	0.28360046113928	0.765	0.567	3.00727647143646e-280	0	Rab11fip1
Akr1b3	1.48141305314141e-263	0.186059031961485	1	0.99	2.274413460488e-259	0	Akr1b3
Gstm1	1.2682219343647e-228	0.13702502748493	1	1	1.94710113583012e-224	0	Gstm1
Tmcc3	1.56276300564297e-227	0.231852866013192	0.471	0.282	2.39931004256365e-223	0	Tmcc3
Defb1	1.40111269967056e-220	0.208725801425449	0.444	0.256	2.15112832780421e-216	0	Defb1
Cldn4	1.37448554631532e-212	0.236649142399717	0.989	0.96	2.11024765925791e-208	0	Cldn4
Basp1	1.301154843021e-201	0.233122450807657	0.858	0.712	1.99766303049014e-197	0	Basp1
Grhl3	3.5423155268509e-194	0.226312738722426	0.66	0.474	5.43851702837419e-190	0	Grhl3
Foxq1	1.02223240647955e-189	0.176008266069997	1	0.996	1.56943341366806e-185	0	Foxq1
Ftl1	8.36448026193354e-181	0.124061989567539	1	1	1.28419865461466e-176	0	Ftl1
Lmo7	2.74421490435873e-177	0.249367929348634	0.731	0.574	4.21319314266195e-173	0	Lmo7
Cldn23	4.3901205960862e-159	0.174078421594195	0.559	0.387	6.74015215117115e-155	0	Cldn23
Sgpl1	9.51230729428475e-159	0.183808899200885	0.915	0.828	1.46042453889154e-154	0	Sgpl1
RP24-549B12.4	2.02963161528461e-155	0.175033373978002	0.418	0.259	3.11609341894646e-151	0	RP24-549B12.4
Eif3f	1.07721679793022e-152	0.133986325512227	1	0.999	1.65385094986227e-148	0	Eif3f
F3	1.46311030193612e-151	0.201321896064559	0.362	0.219	2.24631324656252e-147	0	F3
Etv3	2.82770358520107e-151	0.163355069950494	0.381	0.233	4.3413733143592e-147	0	Etv3
St8sia6	8.65999062828024e-149	0.176056031972333	0.718	0.557	1.32956836115986e-144	0	St8sia6
Ets2	5.22315518640782e-143	0.200346066206619	0.814	0.679	8.01911015769193e-139	0	Ets2
Tacstd2	2.65129290148624e-142	0.182632940323206	0.906	0.828	4.07052999165182e-138	0	Tacstd2
Myeov2	2.33774758948915e-141	0.248728374813634	0.74	0.66	3.58914387414269e-137	0	Myeov2
Acox1	1.33786327790993e-137	0.17377266026732	0.671	0.52	2.05402149057511e-133	0	Acox1
Rdh10	1.39376691215617e-136	0.159815808929607	0.403	0.258	2.13985034023337e-132	0	Rdh10
Tgif1	5.30837790699616e-134	0.166376858835864	0.708	0.55	8.14995260061121e-130	0	Tgif1
Fam207a	1.75143058138677e-133	0.16102696310788	0.698	0.545	2.68897137160311e-129	0	Fam207a
Tshz2	9.97254979209481e-131	0.160705770298231	0.612	0.462	1.53108556958032e-126	0	Tshz2
Dusp16	2.92670772172133e-129	0.1657517055961	0.563	0.414	4.49337436515876e-125	0	Dusp16
Plat	1.75183972350917e-128	0.179692400534768	0.413	0.271	2.68959952750363e-124	0	Plat
Galnt16	2.72904784064986e-128	0.134900018213552	0.346	0.213	4.18990714974974e-124	0	Galnt16
Enho	2.14475949260273e-121	0.197016094924995	0.734	0.596	3.29284924899297e-117	0	Enho
Noct	3.20075698708379e-121	0.156163272283001	0.441	0.298	4.91412220226974e-117	0	Noct
Zfand5	2.13318510784023e-118	0.169553688954744	0.882	0.784	3.2750790960671e-114	0	Zfand5
Fau	5.07668897754323e-117	0.138109292897971	1	1	7.79424058722213e-113	0	Fau
Gng5	3.62639027052622e-114	0.113412015771659	1	0.998	5.5675969823389e-110	0	Gng5
Tc2n	4.23762997817602e-114	0.132551064644708	0.405	0.271	6.50603330549364e-110	0	Tc2n
Ndufa6	1.42099610715479e-110	0.130778638063548	0.979	0.959	2.18165532331476e-106	0	Ndufa6
Elf3	2.22067680716251e-110	0.160703964563904	0.747	0.616	3.4094051020366e-106	0	Elf3
Capn5	1.57028258895321e-109	0.150840460049923	0.642	0.504	2.41085485881987e-105	0	Capn5
Cox8a	1.32042792157377e-108	0.105831132568381	1	1	2.02725298799221e-104	0	Cox8a
Pdk4	1.72558923668781e-106	0.143374731697312	0.479	0.341	2.64929715508679e-102	0	Pdk4
Pfdn5	2.20945102315828e-106	0.12570779949742	1	0.999	3.39217015585491e-102	0	Pfdn5
Cpeb2	3.94528013909258e-105	0.155788432616062	0.587	0.447	6.05718859754884e-101	0	Cpeb2
Tmem123	5.26525533064292e-105	0.120645772910711	0.933	0.851	8.08374650913608e-101	0	Tmem123
Ppp1cb	4.93840272665518e-103	0.149199661567243	0.899	0.822	7.58192970623369e-99	0	Ppp1cb
Trim25	1.66517603447206e-102	0.161145544894023	0.514	0.383	2.55654476572496e-98	0	Trim25
Mtus1	1.48859454127833e-99	0.13043187378395	0.458	0.33	2.28543919922462e-95	0	Mtus1
Cxadr	1.65298222906394e-99	0.128978230263821	0.365	0.245	2.53782361628187e-95	0	Cxadr
Ocln	2.78499103170133e-98	0.124145743684289	0.346	0.229	4.27579673097105e-94	0	Ocln
Wfdc15b	3.79045475757982e-98	0.129405116974192	0.785	0.637	5.81948518931229e-94	0	Wfdc15b
Tmsb4x	2.16041846123175e-94	0.116670304557078	1	1	3.31689046352911e-90	0	Tmsb4x
Cdh1	1.32417553838831e-92	0.146912704611216	0.836	0.743	2.03300670408757e-88	0	Cdh1
Ttc36	1.93366412879537e-92	0.121599681729053	0.436	0.308	2.96875453693952e-88	0	Ttc36
Polg	2.76980090392781e-92	0.129465249082166	0.375	0.258	4.25247532780037e-88	0	Polg
Tff1	8.53310078133114e-92	0.201753054341072	0.236	0.14	1.31008696295777e-87	0	Tff1
Ugcg	9.26784482892788e-92	0.126009848482478	0.517	0.383	1.4228922165853e-87	0	Ugcg
Tmem64	1.11443741109653e-91	0.134166952785895	0.9	0.821	1.71099575725651e-87	0	Tmem64
1110008P14Rik	1.66668005302414e-91	0.112761840164222	0.927	0.846	2.55885388540796e-87	0	1110008P14Rik
Tsc22d2	6.65472744332031e-91	0.130785590241247	0.412	0.292	1.02170030437297e-86	0	Tsc22d2
Klf6	1.68390768858247e-89	0.170792761208318	0.856	0.757	2.58530347428067e-85	0	Klf6
Ppdpf	1.08101625466121e-88	0.117162755010446	0.979	0.962	1.65968425578135e-84	0	Ppdpf
Phlda1	5.93229346583907e-88	0.121944314795956	0.975	0.927	9.10785015810272e-84	0	Phlda1
Tgfb1	8.21187173605969e-88	0.129461976762772	0.559	0.43	1.26076866763724e-83	0	Tgfb1
Ovol1	2.4662109984033e-86	0.113777278116719	0.487	0.357	3.78637374584858e-82	0	Ovol1
Rhov	1.11427239671276e-85	0.120046757957378	0.564	0.43	1.7107424106731e-81	0	Rhov
Krt23	2.09762817294634e-85	0.109288660307514	0.643	0.494	3.22048853392452e-81	0	Krt23
1810011O10Rik	4.6713624551413e-85	0.154511177020509	0.564	0.434	7.17194277737844e-81	0	1810011O10Rik
Atf3	1.61255001485889e-84	0.10353252283678	0.939	0.832	2.47574803781286e-80	0	Atf3
Ctsh	1.93755346036096e-84	0.114110105149927	0.948	0.903	2.97472582769218e-80	0	Ctsh
Mafk	2.79725662369686e-83	0.119285590320801	0.532	0.405	4.29462809436179e-79	0	Mafk
Plk3	4.24813912435083e-83	0.124501771912696	0.629	0.501	6.52216799761583e-79	0	Plk3
Ppp1r15a	6.66418842940225e-83	0.146284780358025	0.539	0.418	1.02315284956613e-78	0	Ppp1r15a
Paqr8	3.07025739973434e-82	0.110464462019958	0.292	0.192	4.71376618581214e-78	0	Paqr8
1810043H04Rik	2.90589776922056e-81	0.135204290415496	0.562	0.435	4.46142484508432e-77	0	1810043H04Rik
Ctse	6.09957296649781e-81	0.120414579000219	0.901	0.819	9.36467437546409e-77	0	Ctse
Hilpda	4.85914134580733e-80	0.120199241556169	0.946	0.886	7.46023970821799e-76	0	Hilpda
Lypd3	2.32350487372919e-79	0.110476886210212	0.73	0.594	3.56727703263643e-75	0	Lypd3
Rln1	4.62415705684256e-79	0.124656298626235	0.267	0.171	7.09946832937039e-75	0	Rln1
Tmem154	1.15291413048393e-78	0.106878894556405	0.452	0.334	1.77006906453198e-74	0	Tmem154
Sema4g	1.58282620238433e-78	0.105044191327055	0.35	0.244	2.43011306852066e-74	0	Sema4g
AA986860	2.04018335912677e-78	0.108816437548303	0.377	0.267	3.13229351126733e-74	0	AA986860
Prom2	1.48994439462105e-77	0.126550497266603	0.764	0.65	2.2875116290617e-73	0	Prom2
Aes	1.08923162797667e-75	0.111659663979669	0.969	0.944	1.67229731843258e-71	0	Aes
Uqcrh	2.37336362940343e-74	0.103584131435662	0.999	0.998	3.64382518022308e-70	0	Uqcrh
C1qtnf4	3.72879014786161e-73	0.115138274524502	0.587	0.472	5.72481151401193e-69	0	C1qtnf4
Pvrl2	3.76718450337178e-73	0.122227439123126	0.48	0.364	5.7837583680267e-69	0	Pvrl2
Entpd3	1.03001353608057e-72	0.10134474655524	0.345	0.243	1.5813797819445e-68	0	Entpd3
Ppfibp2	1.44064846337442e-69	0.117592216880664	0.604	0.487	2.21182758581875e-65	0	Ppfibp2
Ccdc6	7.49398828639602e-69	0.107148775868973	0.475	0.365	1.15055202161038e-64	0	Ccdc6
Spin4	1.0133171342682e-68	0.117383682689659	0.379	0.276	1.55574579624197e-64	0	Spin4
D15Ertd621e	3.09346464636856e-68	0.105769758572738	0.399	0.292	4.74939627156965e-64	0	D15Ertd621e
Chp1	5.60273971715654e-65	0.114162587336747	0.76	0.657	8.60188628775043e-61	0	Chp1
Ppargc1a	6.60788387129931e-65	0.131289579859386	0.376	0.276	1.01450841076058e-60	0	Ppargc1a
Bmp2	1.95952109679057e-64	0.105537392719175	0.411	0.308	3.00845273990257e-60	0	Bmp2
Mthfd2l	2.18212505066206e-64	0.106298085540648	0.473	0.368	3.35021659028146e-60	0	Mthfd2l
Use1	5.64567733197751e-64	0.112019414651343	0.937	0.904	8.66780840778507e-60	0	Use1
Ctnnb1	1.9044767466919e-62	0.107065872790313	0.952	0.922	2.92394314919608e-58	0	Ctnnb1
Sgk1	3.00015397831606e-62	0.106624618538368	0.532	0.417	4.60613640290864e-58	0	Sgk1
Got1	7.54556274470846e-62	0.101868300331787	0.545	0.438	1.15847024819509e-57	0	Got1
Gm9843	4.53138259778012e-61	0.159323198304419	0.62	0.51	6.95703170237182e-57	0	Gm9843
Parm1	7.00394536344584e-61	0.108751473672257	0.623	0.517	1.07531573164984e-56	0	Parm1
Clint1	1.29683965282015e-59	0.107217590418622	0.511	0.412	1.99103791897477e-55	0	Clint1
Dusp5	2.70754890100285e-59	0.108646125849422	0.516	0.405	4.15689982770967e-55	0	Dusp5
Flrt3	3.83084182951512e-59	0.10472753028856	0.35	0.255	5.88149146085456e-55	0	Flrt3
Kdm5b	3.88432267073043e-59	0.101181821256971	0.543	0.437	5.96360059637242e-55	0	Kdm5b
Zfp703	8.21922855603589e-59	0.111123499182599	0.518	0.416	1.26189816020819e-54	0	Zfp703
Ier5	2.27702073685991e-56	0.109378754529133	0.707	0.599	3.49590993730103e-52	0	Ier5
Vti1b	8.84911649850979e-55	0.103200707242206	0.785	0.697	1.35860485601621e-50	0	Vti1b
Ptp4a1	1.0758167814437e-54	0.102481653479151	0.753	0.662	1.65170150455052e-50	0	Ptp4a1
Mpst	1.52603014824262e-54	0.108133202551495	0.718	0.625	2.34291408659689e-50	0	Mpst
Sepw1	4.47137941582641e-54	0.135481443320892	0.736	0.66	6.86490881711829e-50	0	Sepw1
Gm8730	3.11443721891098e-53	0.149575245320432	0.674	0.575	4.78159546219402e-49	0	Gm8730
Areg	1.34874935820277e-52	0.108353741037844	0.693	0.588	2.07073488964872e-48	0	Areg
Wasl	1.08466620123417e-49	0.111550846962847	0.748	0.667	1.66528801875482e-45	0	Wasl
Foxa1	1.32591446988743e-46	0.107161788595151	0.745	0.661	2.03567648561817e-42	0	Foxa1
Ptp4a2	1.15057748549498e-45	0.104169680632299	0.857	0.796	1.76648161348044e-41	0	Ptp4a2
2700060E02Rik	2.05697441060627e-42	0.113628927055275	0.681	0.599	3.1580728126038e-38	0	2700060E02Rik
Cyr61	9.04339155989315e-41	0.108609345339445	0.298	0.226	1.38843190619039e-36	0	Cyr61
Eef1b2	2.78075142468431e-39	0.100419167276367	0.999	0.998	4.26928766231782e-35	0	Eef1b2
Gm11808	5.75281207461514e-34	0.100964656354462	0.858	0.801	8.83229237815662e-30	0	Gm11808
Wdr89	6.7611735195827e-34	0.104398598654578	0.797	0.726	1.03804297046153e-29	0	Wdr89
Gm10073	3.19535913875235e-26	0.112722961590804	0.902	0.866	4.90583488572648e-22	0	Gm10073
Hbegf	0	0.40311116773447	0.914	0.715	0	1	Hbegf
Avpi1	0	0.341620177649934	0.958	0.839	0	1	Avpi1
Gsto1	0	0.287056540763547	1	0.962	0	1	Gsto1
Nr4a1	7.13838873696187e-303	0.321976381677865	0.921	0.751	1.09595682278576e-298	1	Nr4a1
H3f3b	4.36195384568563e-254	0.208909007667415	1	0.997	6.69690773928114e-250	1	H3f3b
Id1	9.12357029206329e-245	0.300937558611952	0.928	0.831	1.40074174694048e-240	1	Id1
Hilpda1	3.16387265207785e-244	0.299182289869249	0.962	0.887	4.85749368273512e-240	1	Hilpda
Igfbp2	2.11508434883968e-242	0.248972302054847	0.992	0.9	3.24728900077357e-238	1	Igfbp2
Krt15	2.35356787904769e-241	0.248931815125906	0.997	0.901	3.61343276470191e-237	1	Krt15
Malat1	7.34574076221487e-240	0.327258373873677	0.999	0.983	1.12779157922285e-235	1	Malat1
Il33	2.35156633850044e-231	0.419253813534263	0.484	0.282	3.61035979949973e-227	1	Il33
Aldh3a1	2.52441992166289e-216	0.280566052599622	0.809	0.618	3.87574190572903e-212	1	Aldh3a1
Cyp2f2	2.1758380232609e-209	0.245245304501126	0.296	0.133	3.34056411711247e-205	1	Cyp2f2
Areg1	3.09119353236596e-205	0.365923776663549	0.761	0.584	4.74590943024147e-201	1	Areg
Lmo1	5.54809114234367e-193	0.235974458230568	0.992	0.938	8.51798433084024e-189	1	Lmo1
Krt4	3.25368329288139e-184	0.430590300286337	0.543	0.367	4.99537995956081e-180	1	Krt4
Phlda11	1.45078724840284e-179	0.207525097573051	0.992	0.927	2.22739366247287e-175	1	Phlda1
Cebpb	4.83540533815467e-173	0.249333915653222	0.823	0.679	7.42379781566886e-169	1	Cebpb
Atf31	6.87832120092627e-159	0.218440255179511	0.948	0.837	1.05602865397821e-154	1	Atf3
Actg1	1.05433859405237e-149	0.153538000860378	1	1	1.6187260434486e-145	1	Actg1
Dnajb1	1.71681355629909e-148	0.217440453895386	0.892	0.795	2.635823852986e-144	1	Dnajb1
Nfe2l2	1.09756513635584e-144	0.216608893240256	0.826	0.714	1.68509175384712e-140	1	Nfe2l2
Ezr	2.42945918698968e-129	0.205297788649602	0.898	0.841	3.72994868978526e-125	1	Ezr
Gsdmc2	2.80010205812234e-125	0.240359029114857	0.763	0.627	4.29899668983523e-121	1	Gsdmc2
Cbr2	1.88773188876538e-114	0.229027076245416	0.812	0.694	2.89823476882148e-110	1	Cbr2
Junb	1.5886972344407e-113	0.195165555846145	0.925	0.881	2.43912686403681e-109	1	Junb
Hif1a	6.45161482494241e-108	0.188373071929107	0.741	0.61	9.90516424073409e-104	1	Hif1a
Id3	1.55701097660405e-102	0.166715821202548	0.712	0.573	2.39047895238019e-98	1	Id3
Krt231	9.45157034673583e-100	0.21705773847661	0.639	0.503	1.45109959533435e-95	1	Krt23
Foxq11	1.29083610556065e-98	0.125886220904705	1	0.996	1.98182067286726e-94	1	Foxq1
Klf4	1.61371621463701e-97	0.11653174343381	0.658	0.501	2.47753850433221e-93	1	Klf4
Cldn41	1.15213067873098e-96	0.177427476695135	0.985	0.963	1.76886623105568e-92	1	Cldn4
Ugdh	2.31111137412704e-92	0.169153319848213	0.927	0.872	3.54824929269725e-88	1	Ugdh
Krt5	1.12614934265665e-89	0.145038983590002	0.906	0.789	1.72897708578075e-85	1	Krt5
Elf31	1.40045124673768e-86	0.19880464582284	0.724	0.627	2.15011279911636e-82	1	Elf3
Trf	6.19798290527103e-86	0.144097633665423	0.694	0.546	9.51576315446261e-82	1	Trf
Tpt1	7.39653715932671e-83	0.139200888580185	1	1	1.13559035007143e-78	1	Tpt1
Aqp3	6.01895196006955e-80	0.147182966443072	0.961	0.91	9.24089694429478e-76	1	Aqp3
Tnfaip8	2.50567755586192e-79	0.179181361854275	0.618	0.501	3.8469667515148e-75	1	Tnfaip8
Sfn	1.70012250144208e-78	0.173067469225721	0.98	0.968	2.61019807646403e-74	1	Sfn
Eef1a1	9.1585141443218e-78	0.112487514844414	1	1	1.40610667657773e-73	1	Eef1a1
Hmgn1	1.05177876959683e-77	0.112616217636281	0.991	0.981	1.61479594496202e-73	1	Hmgn1
Pabpc1	2.17343081604097e-77	0.120732449837466	0.996	0.985	3.3368683318677e-73	1	Pabpc1
Gsdmc3	5.09186051342388e-75	0.164006312421573	0.423	0.301	7.81753344625968e-71	1	Gsdmc3
H3f3a	4.58570101522097e-74	0.11545558023945	0.983	0.962	7.04042676866876e-70	1	H3f3a
Ddx5	3.81828715908645e-71	0.131535551100152	0.928	0.892	5.86221627534543e-67	1	Ddx5
Fscn1	6.77297537053743e-69	0.14774509552501	0.598	0.48	1.03985490863861e-64	1	Fscn1
Sdc1	8.04288869891686e-69	0.125307127407406	0.963	0.913	1.2348247019447e-64	1	Sdc1
Cyb5a	3.68833540395787e-66	0.105551991336227	0.998	0.995	5.66270134569652e-62	1	Cyb5a
Btg2	2.36654743385953e-65	0.109442516902894	0.966	0.91	3.63336027520454e-61	1	Btg2
Nr4a3	5.92241530500143e-65	0.169351519563142	0.423	0.311	9.09268421776869e-61	1	Nr4a3
Plaur	1.49631236693184e-64	0.127429554782889	0.409	0.294	2.29728837695045e-60	1	Plaur
Fosl2	2.04819612562664e-64	0.152107910791892	0.742	0.649	3.14459551167458e-60	1	Fosl2
Jund	2.12016872147224e-62	0.105783484134972	0.915	0.851	3.25509503807634e-58	1	Jund
Fxyd4	2.80147497676051e-62	0.140466419455571	0.372	0.266	4.30110453182042e-58	1	Fxyd4
Cox7a2l	3.64058297058739e-62	0.117244629284925	0.995	0.989	5.58938703474283e-58	1	Cox7a2l
Id2	6.41299188147758e-60	0.150963910592603	0.795	0.722	9.84586643563253e-56	1	Id2
Eef2	3.16393607456069e-59	0.105891175875126	1	0.999	4.85759105527303e-55	1	Eef2
Fosl1	9.62118896953878e-56	0.113025866613317	0.384	0.279	1.47714114249329e-51	1	Fosl1
Fosb	1.15852440458718e-55	0.115317230385995	0.841	0.761	1.7786825183627e-51	1	Fosb
Lmo71	1.63712581749207e-55	0.169735689913041	0.677	0.591	2.51347926759558e-51	1	Lmo7
Acaa1b	4.24688679972825e-55	0.124945320774898	0.841	0.757	6.52024530362278e-51	1	Acaa1b
Ybx1	5.99565791848441e-55	0.102038494040477	0.999	0.99	9.20513360224912e-51	1	Ybx1
Slc38a2	2.52486843575147e-54	0.156082270937338	0.762	0.689	3.87643050940924e-50	1	Slc38a2
Use11	1.21603096888085e-53	0.116687803789258	0.925	0.907	1.86697234652276e-49	1	Use1
S100a16	2.14171185530918e-52	0.105132912222752	0.975	0.961	3.28817021145618e-48	1	S100a16
Pim3	7.386471086435e-52	0.141548602831199	0.511	0.417	1.13404490590037e-47	1	Pim3
Bhlhe40	1.24222960081009e-50	0.114191327597252	0.302	0.213	1.90719510612373e-46	1	Bhlhe40
Sh3bgrl3	6.40845930119645e-50	0.100310807250342	0.982	0.968	9.8389075651269e-46	1	Sh3bgrl3
Ovol11	1.22638344872278e-49	0.164286714397868	0.458	0.369	1.88286650882409e-45	1	Ovol1
Dusp51	2.07472666386106e-47	0.12667468921433	0.516	0.411	3.18532784702589e-43	1	Dusp5
Emp1	2.68563848092031e-46	0.145691341872528	0.342	0.252	4.12326075975695e-42	1	Emp1
Gnb2l1	2.75388042419262e-46	0.196021350608288	0.718	0.677	4.22803261526293e-42	1	Gnb2l1
Ier3	5.60336130798892e-45	0.143065640449143	0.7	0.627	8.60284061615538e-41	1	Ier3
Ppargc1a1	2.28088953538379e-42	0.136147039049569	0.371	0.282	3.50184970367473e-38	1	Ppargc1a
Klf3	1.09259042923351e-41	0.134710188952778	0.527	0.446	1.67745408600221e-37	1	Klf3
Epha2	1.26254722452125e-41	0.137343630707162	0.469	0.383	1.93838875380748e-37	1	Epha2
Maff	1.54193287741779e-41	0.111011849079996	0.416	0.325	2.36732954669953e-37	1	Maff
Ank	2.2446227674864e-41	0.101668811805242	0.333	0.249	3.44616933492187e-37	1	Ank
Ccnl1	1.1979251438208e-40	0.116953921618061	0.601	0.519	1.83917447330807e-36	1	Ccnl1
Bri3	1.21539976181588e-40	0.11027368995812	0.863	0.843	1.86600325431592e-36	1	Bri3
Itga6	1.54881478785141e-40	0.11145356117551	0.469	0.379	2.37789534378828e-36	1	Itga6
Mast4	1.83674610365129e-40	0.135304319544012	0.657	0.588	2.81995629293582e-36	1	Mast4
Gpnmb	1.97748987193823e-40	0.106341814669695	0.476	0.38	3.03604020038677e-36	1	Gpnmb
Ets21	2.0688544806186e-40	0.118247904307784	0.757	0.695	3.17631228409373e-36	1	Ets2
Plpp3	3.0632279083958e-40	0.12640563611728	0.49	0.404	4.70297380776007e-36	1	Plpp3
Gltscr2	1.07804919176723e-37	0.133859432508636	0.656	0.592	1.65512892412023e-33	1	Gltscr2
Nqo1	5.56905139697367e-37	0.122812665369148	0.588	0.511	8.55016460977368e-33	1	Nqo1
Slc6a6	3.50377301878987e-35	0.107377985712215	0.5	0.419	5.37934271574808e-31	1	Slc6a6
Thbs1	3.15147548586974e-32	0.112245535514055	0.504	0.418	4.83846031345581e-28	1	Thbs1
Rab11fip11	3.43220652378125e-32	0.119768588705413	0.656	0.596	5.26946667596135e-28	1	Rab11fip1
Tob1	1.22250667041834e-31	0.103605888902493	0.651	0.583	1.87691449109328e-27	1	Tob1
8430408G22Rik	2.61784757167384e-31	0.160884390928802	0.794	0.764	4.01918137679085e-27	1	8430408G22Rik
Cd44	4.43695909723363e-31	0.10279012170606	0.533	0.458	6.81206330198279e-27	1	Cd44
Irs2	7.05628484872369e-29	0.105028802100169	0.46	0.389	1.08335141282455e-24	1	Irs2
Zfp36l1	8.71251133845366e-29	0.112500647839583	0.755	0.723	1.33763186579279e-24	1	Zfp36l1
Sgk11	1.24811755134147e-27	0.122260957753905	0.496	0.429	1.91623487657456e-23	1	Sgk1
Ptp4a21	1.11405300976457e-23	0.101662160540415	0.819	0.805	1.71040558589154e-19	1	Ptp4a2
Klf41	0	0.905949165877808	0.878	0.471	0	2	Klf4
Ly6a	0	0.713147625112481	0.772	0.393	0	2	Ly6a
Hbegf1	0	0.641214549553439	0.944	0.713	0	2	Hbegf
Trf1	0	0.63557564531262	0.861	0.523	0	2	Trf
Thbs11	0	0.623668536161708	0.699	0.391	0	2	Thbs1
Cebpb1	0	0.612519139619624	0.901	0.67	0	2	Cebpb
Id11	0	0.611604954476522	0.972	0.826	0	2	Id1
Id31	0	0.587231213029816	0.798	0.562	0	2	Id3
Jund1	0	0.583804702929071	0.958	0.845	0	2	Jund
Cdkn1a	0	0.564668187908839	0.876	0.708	0	2	Cdkn1a
Avpi11	0	0.514281173028675	0.97	0.838	0	2	Avpi1
Hes1	0	0.509454718169358	0.926	0.797	0	2	Hes1
Fosb1	0	0.49818049100057	0.902	0.753	0	2	Fosb
Malat11	0	0.497077022358527	0.999	0.983	0	2	Malat1
Gsdmc21	0	0.484689403944516	0.837	0.617	0	2	Gsdmc2
Aldh3a11	0	0.484253637299724	0.853	0.613	0	2	Aldh3a1
Dnajb11	0	0.483259531325715	0.934	0.79	0	2	Dnajb1
Igfbp21	0	0.476490532261017	0.995	0.9	0	2	Igfbp2
H3f3b1	0	0.474571172425173	1	0.997	0	2	H3f3b
Atf32	0	0.473882834193723	0.959	0.836	0	2	Atf3
Krt151	0	0.462967132845946	1	0.901	0	2	Krt15
Nfe2l21	0	0.460890725897489	0.89	0.706	0	2	Nfe2l2
Nr4a11	0	0.440292584959106	0.931	0.752	0	2	Nr4a1
Adm	0	0.438285012482122	0.543	0.292	0	2	Adm
Nrn1	0	0.426842020040723	0.609	0.318	0	2	Nrn1
Id21	0	0.425520869387914	0.851	0.715	0	2	Id2
Krt51	0	0.41908432412001	0.957	0.783	0	2	Krt5
Bcam	0	0.401816257184812	0.577	0.279	0	2	Bcam
Junb1	0	0.395446489705634	0.948	0.878	0	2	Junb
Hmgn11	0	0.368994385712273	0.998	0.98	0	2	Hmgn1
Gpnmb1	0	0.366967496549137	0.627	0.359	0	2	Gpnmb
Tpm2	0	0.359995464989128	0.607	0.348	0	2	Tpm2
Fosl11	0	0.342340414832304	0.514	0.261	0	2	Fosl1
Gsto11	0	0.330078506088176	1	0.963	0	2	Gsto1
Rgs10	0	0.302991974096546	0.419	0.163	0	2	Rgs10
Ptges	0	0.270790472363654	0.367	0.133	0	2	Ptges
Ptgs1	0	0.269537263886182	0.37	0.137	0	2	Ptgs1
Col17a1	0	0.221926752921058	0.252	0.056	0	2	Col17a1
Dlk2	0	0.169413776735816	0.164	0.02	0	2	Dlk2
Btg21	3.98401141072659e-307	0.344861671807535	0.982	0.908	6.11665271888854e-303	2	Btg2
Gm12840	3.16940064575557e-306	0.302496400159537	0.292	0.104	4.86598081142852e-302	2	Gm12840
Lmna	9.15152277923138e-303	0.40252957973195	0.755	0.584	1.40503329229539e-298	2	Lmna
Ptma	1.35220844152652e-301	0.230030138189364	1	0.998	2.07604562027567e-297	2	Ptma
Hif1a1	2.94601716168578e-298	0.369900096494861	0.782	0.605	4.52302014833618e-294	2	Hif1a
Ugdh1	8.49479866073089e-298	0.342232236521092	0.948	0.869	1.30420643838201e-293	2	Ugdh
Pde4b	1.46938753227046e-296	0.208400497475754	0.245	0.078	2.25595067829483e-292	2	Pde4b
Gm20186	3.44407700793726e-280	0.315011749035199	0.374	0.167	5.28769143028607e-276	2	Gm20186
Itga3	2.82755517461263e-278	0.267134579304934	0.361	0.158	4.34114545958277e-274	2	Itga3
Ybx11	5.026848805841e-271	0.236237250229439	1	0.99	7.71772097160768e-267	2	Ybx1
Serpine1	8.96755668192459e-270	0.397518692368377	0.326	0.137	1.37678897737588e-265	2	Serpine1
Rbm39	1.56069125436553e-266	0.305518372106696	0.934	0.867	2.3961292828274e-262	2	Rbm39
H3f3a1	5.30518043532365e-266	0.265135633867559	0.993	0.961	8.1450435223524e-262	2	H3f3a
Fscn11	2.22630639440375e-257	0.328950027810456	0.675	0.47	3.41804820732807e-253	2	Fscn1
Upk3bl	2.8955507283863e-252	0.194848282821525	0.22	0.072	4.44553903329149e-248	2	Upk3bl
Krt14	5.10400860771611e-252	0.180100749147397	0.104	0.018	7.83618441542654e-248	2	Krt14
Phlda12	8.24154031529271e-251	0.289346007122108	0.99	0.928	1.26532368460689e-246	2	Phlda1
Eif1	1.32195231320843e-245	0.241867528866654	1	1	2.0295933864689e-241	2	Eif1
Glul	3.2742828000272e-244	0.324107893597073	0.557	0.35	5.02700638288177e-240	2	Glul
Mgst1	2.23675464611889e-243	0.257797003789199	0.989	0.925	3.43408940818633e-239	2	Mgst1
Gsdmc31	2.5145261844473e-243	0.345620534792608	0.507	0.29	3.86055205098194e-239	2	Gsdmc3
Has3	9.40709726172527e-233	0.191842732407784	0.211	0.07	1.44427164259268e-228	2	Has3
Acaa1b1	3.30620137708875e-232	0.30269394982516	0.872	0.754	5.07601097424435e-228	2	Acaa1b
Kcnn4	8.21990088172431e-230	0.246088501465712	0.377	0.183	1.26200138237113e-225	2	Kcnn4
Stmn1	6.04864682552733e-227	0.247139134662939	0.779	0.617	9.28648747123212e-223	2	Stmn1
Dst	6.45817386959913e-224	0.338796962808051	0.626	0.443	9.91523434199555e-220	2	Dst
Slc38a21	9.42294889869028e-222	0.334902408926267	0.821	0.681	1.44670534441592e-217	2	Slc38a2
Klf5	2.96138526533192e-216	0.348189739589236	0.774	0.638	4.5466147978641e-212	2	Klf5
Plaur1	9.54723030078766e-213	0.303377782820997	0.485	0.284	1.46578626807993e-208	2	Plaur
Tsc22d1	7.75472651709759e-212	0.380061278669646	0.602	0.43	1.19058316216999e-207	2	Tsc22d1
Igfbp7	2.43407036098114e-208	0.292069252483226	0.851	0.749	3.73702822521435e-204	2	Igfbp7
Tiparp	3.45375232869695e-206	0.29590513500051	0.521	0.322	5.30254595024843e-202	2	Tiparp
S100a10	5.0853931287124e-206	0.338662808018013	0.567	0.376	7.80760407051214e-202	2	S100a10
Tnfrsf12a	4.75912032960672e-205	0.312485260301306	0.47	0.279	7.3066774420452e-201	2	Tnfrsf12a
Tnfaip81	4.07072190503456e-204	0.322802544033018	0.669	0.495	6.24977934079956e-200	2	Tnfaip8
Itgb4	2.88450329314136e-201	0.236278149926773	0.432	0.239	4.42857790595993e-197	2	Itgb4
Sfr1	1.73536494215822e-198	0.297136750709222	0.614	0.437	2.66430579569551e-194	2	Sfr1
Ajuba	7.00955104743383e-198	0.137432941947336	0.186	0.063	1.07617637231252e-193	2	Ajuba
Tgfbi	1.35236907929436e-196	0.124215229535588	0.169	0.053	2.07629224744064e-192	2	Tgfbi
Itga61	6.063468200934e-192	0.292345094037451	0.555	0.368	9.30924272889397e-188	2	Itga6
Rdx	8.6478910758871e-190	0.117979828466355	0.162	0.051	1.32771071688095e-185	2	Rdx
Siva1	6.79678373891863e-186	0.268267258375121	0.807	0.709	1.04351020743618e-181	2	Siva1
Krt41	2.20774172647252e-184	0.31498451883212	0.568	0.365	3.38954587265325e-180	2	Krt4
Plpp31	2.90814146853459e-177	0.312443318750939	0.57	0.394	4.46486959664115e-173	2	Plpp3
Prdx6	2.95085276129039e-177	0.256073766085219	0.808	0.706	4.53044424440913e-173	2	Prdx6
Tinagl1	2.14243100829685e-176	0.244535236320879	0.432	0.254	3.28927432703815e-172	2	Tinagl1
Actg11	1.50511473848203e-174	0.183494914009937	1	1	2.31080265799146e-170	2	Actg1
Dusp6	5.08058544372374e-170	0.213974402533997	0.32	0.162	7.80022283174906e-166	2	Dusp6
Tob11	4.58084257178318e-168	0.287831208434451	0.712	0.575	7.03296760045872e-164	2	Tob1
Iffo2	8.02894216415691e-168	0.149618061354156	0.208	0.083	1.23268349046301e-163	2	Iffo2
Trim13	1.17212659847958e-165	0.238989810599852	0.458	0.281	1.7995659666457e-161	2	Trim13
Cbr21	1.9329131373736e-165	0.261237882384882	0.819	0.694	2.96760153980969e-161	2	Cbr2
Snai2	5.15940498689336e-165	0.113709263543403	0.13	0.038	7.92123447637737e-161	2	Snai2
Ifrd1	3.25670578909867e-164	0.306212191759632	0.644	0.491	5.0000203980032e-160	2	Ifrd1
Ddx51	1.26464431310813e-159	0.218811820825913	0.942	0.89	1.94160841391491e-155	2	Ddx5
Fos	1.36927613195389e-157	0.432169629000748	0.965	0.928	2.10224964538881e-153	2	Fos
Tns4	2.49201455819674e-157	0.214503151723036	0.412	0.243	3.82598995119945e-153	2	Tns4
Peg3	1.62049352009047e-154	0.298052477376384	0.491	0.33	2.4879437013949e-150	2	Peg3
Son	2.39366434344203e-154	0.251907873641734	0.798	0.721	3.67499286648654e-150	2	Son
Lmo11	1.13629174313531e-150	0.19807552984413	0.997	0.938	1.74454871323564e-146	2	Lmo1
Ank1	2.92903205173573e-149	0.209817639308782	0.404	0.239	4.49694290902987e-145	2	Ank
Tns1	3.89959337993327e-148	0.11588040964765	0.167	0.062	5.98704571621155e-144	2	Tns1
Ezr1	5.33459540527198e-148	0.248941582395499	0.891	0.843	8.19020432571407e-144	2	Ezr
Jag2	1.91600308113132e-147	0.118903676234158	0.174	0.066	2.94163953046091e-143	2	Jag2
Fam101b	3.93367308907649e-143	0.21662815697716	0.31	0.167	6.03936829365914e-139	2	Fam101b
Arpc2	1.00733153450996e-139	0.18488539333264	0.984	0.961	1.54655610493315e-135	2	Arpc2
Dapl1	5.43033503095046e-139	0.175387383765214	0.248	0.118	8.33719337301824e-135	2	Dapl1
Mfge8	3.00910388669137e-138	0.191669054439598	0.344	0.194	4.61987719723726e-134	2	Mfge8
Pdlim1	1.14677150210427e-136	0.247148756134789	0.592	0.45	1.76063828718068e-132	2	Pdlim1
Cdo1	1.21044787108327e-136	0.204096533957079	0.331	0.185	1.85840061647414e-132	2	Cdo1
Klf61	6.26907198885613e-135	0.234177889904565	0.858	0.763	9.62490622449081e-131	2	Klf6
Igfbp3	2.35486415701433e-134	0.12864135914468	0.176	0.071	3.61542294026409e-130	2	Igfbp3
Kcnk2	4.23330731477136e-133	0.103853944242531	0.135	0.047	6.49939672036847e-129	2	Kcnk2
Dusp1	8.43985022146805e-132	0.235620344533679	0.875	0.793	1.29577020450199e-127	2	Dusp1
Jun	3.28390588000802e-131	0.239041854504274	0.96	0.897	5.04178069757632e-127	2	Jun
Trp63	3.31152021083172e-127	0.24810325006513	0.609	0.467	5.08417697968994e-123	2	Trp63
Perp	4.16486131694589e-126	0.179426595635855	0.993	0.974	6.39431157990703e-122	2	Perp
Arf5	3.03422177675028e-125	0.187178698610037	0.944	0.912	4.6584406938447e-121	2	Arf5
Chka	3.02602728240551e-120	0.299358913082354	0.551	0.41	4.64585968667718e-116	2	Chka
Maff1	6.61682339921926e-120	0.21959100374861	0.472	0.318	1.01588089648213e-115	2	Maff
Txn1	2.46051671963298e-118	0.197203441833612	0.95	0.912	3.77763131965252e-114	2	Txn1
Pnrc1	7.67275202406364e-118	0.265963340928576	0.625	0.503	1.17799761825449e-113	2	Pnrc1
Ctsl	3.57231483310869e-117	0.172431238967006	0.326	0.189	5.48457496327178e-113	2	Ctsl
Eef1a11	1.5196236803744e-116	0.137703451392471	1	1	2.33307823647881e-112	2	Eef1a1
Sema3c	1.18729840240813e-115	0.214948756590695	0.348	0.209	1.8228592372172e-111	2	Sema3c
Pmaip1	2.69605206112232e-115	0.232399945263588	0.445	0.298	4.13924872944111e-111	2	Pmaip1
Procr	7.45678796540657e-114	0.134854949086913	0.235	0.118	1.14484065632887e-109	2	Procr
Egr1	2.14662318318768e-113	0.262193840159743	0.796	0.72	3.29571057314805e-109	2	Egr1
Atf4	1.83814106476348e-110	0.23037858577982	0.684	0.586	2.82209797673138e-106	2	Atf4
Pcbp2	9.57177406758608e-110	0.176510674925083	0.921	0.883	1.46955447259649e-105	2	Pcbp2
Ly6e	4.8408700967672e-109	0.203942251791726	0.651	0.512	7.43218785956668e-105	2	Ly6e
Lgals3	1.24565488687085e-107	0.174036784522761	1	0.998	1.91245394781282e-103	2	Lgals3
Slc6a61	5.08971624334824e-106	0.219512205612428	0.55	0.413	7.81424134841255e-102	2	Slc6a6
Tpm1	7.59876657263301e-105	0.24750226781038	0.673	0.58	1.16663863189635e-100	2	Tpm1
Rheb	2.01178351656731e-103	0.227364505065488	0.722	0.64	3.08869123298579e-99	2	Rheb
Nr1d1	6.9263730068508e-103	0.211249734985177	0.437	0.302	1.0634060477418e-98	2	Nr1d1
Ldha	4.2419852749963e-102	0.202671483526884	0.773	0.713	6.51271999270182e-98	2	Ldha
Il6ra	1.63490581590992e-100	0.104755365442329	0.165	0.074	2.51007089916651e-96	2	Il6ra
Myl12a	3.5707589814962e-100	0.180873541451021	0.911	0.881	5.48218626429112e-96	2	Myl12a
Nr4a31	1.29910163544073e-98	0.230717102230821	0.449	0.309	1.99451074089215e-94	2	Nr4a3
Agrn	1.38028786844152e-98	0.154682168012661	0.286	0.167	2.11915596441827e-94	2	Agrn
Il331	8.57504750448557e-98	0.216431476588121	0.434	0.291	1.31652704336367e-93	2	Il33
Itm2b	1.1090933480666e-96	0.125402874653091	1	0.997	1.70279101728665e-92	2	Itm2b
Esd	1.47621236136923e-95	0.164207285320201	0.935	0.891	2.26642883841018e-91	2	Esd
Ccnl11	1.70787404497907e-94	0.201172365148988	0.629	0.516	2.62209902125637e-90	2	Ccnl1
Dusp52	1.90002043580172e-94	0.22787072717997	0.539	0.409	2.91710137508637e-90	2	Dusp5
Aldh1a1	1.73556394843094e-93	0.148012632687743	0.312	0.19	2.66461133002603e-89	2	Aldh1a1
Hilpda2	4.14523883964198e-93	0.212134653154117	0.946	0.89	6.36418519050234e-89	2	Hilpda
Bri31	5.18838284585449e-93	0.17041793284593	0.882	0.84	7.96572418324039e-89	2	Bri3
Cdc42ep3	1.00944239687528e-92	0.203563543987953	0.402	0.274	1.54979691192261e-88	2	Cdc42ep3
Ngfrap1	1.20991672909753e-92	0.138428957901216	0.253	0.142	1.85758515418344e-88	2	Ngfrap1
Csnk1a1	1.31935246250621e-92	0.175267606534802	0.839	0.794	2.02560183568578e-88	2	Csnk1a1
Mrpl23	4.64747846660208e-92	0.174338164098971	0.805	0.752	7.13527368977417e-88	2	Mrpl23
Klf13	6.67453445934673e-92	0.147252613028951	0.295	0.177	1.0247412755435e-87	2	Klf13
Pim31	1.75826018284333e-91	0.207032996178465	0.539	0.414	2.69945685871937e-87	2	Pim3
Ano6	8.78850214971624e-91	0.16254408357321	0.375	0.248	1.34929873504593e-86	2	Ano6
H60c	1.93997355748296e-90	0.112501082733686	0.209	0.109	2.9784414028036e-86	2	H60c
Luzp1	9.14014102709233e-89	0.185460189138291	0.508	0.381	1.40328585188949e-84	2	Luzp1
Ier31	3.78873242530708e-87	0.207989351376202	0.714	0.625	5.81684089257396e-83	2	Ier3
Pbx1	6.51134400308671e-87	0.197863866691972	0.627	0.525	9.99686644793902e-83	2	Pbx1
Tmem176b	1.00820115396803e-86	0.147831104693163	0.325	0.204	1.54789123168711e-82	2	Tmem176b
Ier2	1.47805215195721e-85	0.20541656411858	0.723	0.655	2.26925346889991e-81	2	Ier2
Ndfip2	5.09421975205925e-83	0.153158970157391	0.35	0.231	7.82115558533656e-79	2	Ndfip2
Rbms3	9.60752523200583e-83	0.136692924570507	0.296	0.183	1.47504334886986e-78	2	Rbms3
Top1	1.73206768114618e-81	0.198790492937858	0.725	0.656	2.65924351086372e-77	2	Top1
Pcbd1	3.88082962872592e-81	0.112098481221714	0.226	0.126	5.95823772898291e-77	2	Pcbd1
Pabpc11	1.27442629042648e-80	0.129149473180167	0.998	0.985	1.95662668369178e-76	2	Pabpc1
Gltscr21	4.18785980498051e-80	0.244514936934915	0.653	0.593	6.42962115858657e-76	2	Gltscr2
Ptgs2	5.02157323181851e-80	0.101404306947227	0.111	0.046	7.70962138281096e-76	2	Ptgs2
Ptpre	5.8092785404268e-79	0.102760637660355	0.204	0.11	8.91898534311727e-75	2	Ptpre
Sfn1	7.77593847603347e-79	0.181094336563398	0.979	0.968	1.19383983422542e-74	2	Sfn
Dbp	2.12957191270727e-78	0.144010619064032	0.309	0.197	3.26953175757948e-74	2	Dbp
Smad7	2.13091047930677e-78	0.101500292027678	0.176	0.09	3.27158685887968e-74	2	Smad7
Anxa3	2.75535423256359e-78	0.181209056001973	0.536	0.423	4.23029535325488e-74	2	Anxa3
Flna	6.72019770309127e-78	0.121246940150375	0.223	0.126	1.0317519533556e-73	2	Flna
Itgb1	9.92535793204239e-78	0.177125329301491	0.486	0.372	1.52384020330647e-73	2	Itgb1
Tmem229a	2.17707328320004e-77	0.110908313982898	0.219	0.123	3.34246061169702e-73	2	Tmem229a
Tagln2	2.8540985633081e-77	0.192172467728779	0.602	0.506	4.38189752424693e-73	2	Tagln2
Raph1	2.11271068304027e-76	0.156680911270603	0.349	0.235	3.24364471167173e-72	2	Raph1
Ninj1	7.3568699358417e-76	0.17774206238618	0.476	0.359	1.12950024124978e-71	2	Ninj1
Hnrnpa1	1.33800373914166e-75	0.206977100028298	0.7	0.634	2.05423714070419e-71	2	Hnrnpa1
Gpx4	2.04908852674783e-75	0.122036220660695	0.994	0.986	3.14596561511594e-71	2	Gpx4
Ubc	6.57910107436371e-75	0.144587419169217	0.968	0.952	1.01008938794706e-70	2	Ubc
Emp11	1.3797563678426e-74	0.196980075628401	0.363	0.25	2.11833995154874e-70	2	Emp1
Ucp2	3.33946177891332e-73	0.191871387994218	0.756	0.712	5.12707566916561e-69	2	Ucp2
Npm1	1.51568617360445e-72	0.162782163534543	0.956	0.929	2.32703298233491e-68	2	Npm1
Vegfa	3.1280202917909e-72	0.142293930538914	0.274	0.172	4.80244955398657e-68	2	Vegfa
Mat2a	7.20013582973567e-72	0.203665825975219	0.479	0.372	1.10543685393932e-67	2	Mat2a
Gpx1	1.17699662530007e-71	0.138617240679362	0.953	0.921	1.8070429188232e-67	2	Gpx1
Coq10b	1.29760062425377e-71	0.160270242818595	0.418	0.303	1.99220623841681e-67	2	Coq10b
Gclm	4.6033288037118e-71	0.186923668448578	0.543	0.443	7.06749071233872e-67	2	Gclm
Sertad1	5.28813911359634e-71	0.135345677166778	0.333	0.223	8.11887998110445e-67	2	Sertad1
Bcar3	5.68499190277813e-71	0.109341765252409	0.258	0.157	8.72816806833527e-67	2	Bcar3
Fermt1	1.56925247873134e-70	0.138835619828547	0.302	0.197	2.40927333059622e-66	2	Fermt1
Gnb2l11	3.19703204825114e-70	0.269995800246881	0.699	0.68	4.90840330367997e-66	2	Gnb2l1
Ptms	1.79210032321617e-69	0.168047862531419	0.724	0.664	2.75141162623379e-65	2	Ptms
Foxq12	1.96655646527465e-69	0.134655131918449	0.999	0.996	3.01925414113617e-65	2	Foxq1
Mknk2	7.62797864809491e-69	0.181028227706118	0.538	0.442	1.17112356184201e-64	2	Mknk2
Eef1g	1.67432744484226e-68	0.118163862814212	1	0.998	2.57059492606632e-64	2	Eef1g
Fth1	3.12756882558812e-68	0.110079978594637	1	1	4.80175641792545e-64	2	Fth1
Fosl21	1.44481798480264e-66	0.167969296250275	0.724	0.653	2.21822905206749e-62	2	Fosl2
Hspb8	4.84415968097351e-66	0.103494322639668	0.202	0.116	7.43723835819863e-62	2	Hspb8
Tspo	3.50716965065524e-65	0.167366660947177	0.772	0.726	5.38455756465099e-61	2	Tspo
Gadd45a	9.77904645281104e-65	0.206698013833163	0.476	0.377	1.50137700190008e-60	2	Gadd45a
Gnb2	1.19970486698465e-63	0.151032074313505	0.762	0.721	1.84190688228153e-59	2	Gnb2
Cstb	8.86876799821342e-63	0.145621051466423	0.988	0.968	1.36162195076571e-58	2	Cstb
Nr4a2	1.11058496618424e-62	0.11785661505008	0.183	0.103	1.70508109858266e-58	2	Nr4a2
Pla2g7	1.99427605789244e-62	0.115041948310812	0.294	0.193	3.06181203168226e-58	2	Pla2g7
Acsl3	4.66775840841316e-62	0.196201585172278	0.56	0.47	7.16640948443672e-58	2	Acsl3
Atpif1	5.28460240264837e-62	0.112639328747601	0.994	0.983	8.11345006878604e-58	2	Atpif1
Kif5b	3.85977809151504e-61	0.177297386151733	0.63	0.552	5.92591730390304e-57	2	Kif5b
Wls	3.04488753670556e-60	0.153980669839834	0.451	0.35	4.67481583510405e-56	2	Wls
Srsf5	1.04209641300877e-59	0.147759431405356	0.759	0.705	1.59993062289236e-55	2	Srsf5
Slc2a1	1.91444498496959e-59	0.167455076742903	0.412	0.312	2.93924738542381e-55	2	Slc2a1
Gsta3	2.09603708748836e-59	0.158540103717752	0.508	0.407	3.21804574042088e-55	2	Gsta3
Tnfaip3	2.17609682410861e-59	0.108332058173614	0.171	0.096	3.34096145405395e-55	2	Tnfaip3
Snrpb	6.84079785710612e-59	0.158249456786209	0.595	0.505	1.0502676950015e-54	2	Snrpb
Krt232	9.09226980799614e-59	0.207435150059615	0.596	0.511	1.39593618362165e-54	2	Krt23
Ano1	2.75984153536633e-58	0.155528848781524	0.534	0.436	4.23718470924793e-54	2	Ano1
Cox7a2l1	3.26599407769946e-58	0.110469277657207	0.997	0.989	5.01428070749197e-54	2	Cox7a2l
Cd441	5.07208298770162e-58	0.158037109342222	0.553	0.456	7.7871690110183e-54	2	Cd44
Irf2bpl	1.53232642234826e-57	0.161830788318003	0.392	0.294	2.35258075623128e-53	2	Irf2bpl
Vps37b	2.28902033872095e-57	0.177011706694516	0.525	0.432	3.51433292603828e-53	2	Vps37b
Eif6	6.72028461240041e-57	0.169116865919091	0.574	0.489	1.03176529654183e-52	2	Eif6
Btg1	7.23838354187105e-57	0.163019007610841	0.924	0.916	1.11130902518346e-52	2	Btg1
Nrip1	1.55465673377441e-56	0.16847357176149	0.623	0.529	2.38686448336386e-52	2	Nrip1
Sema4b	1.63882566652026e-56	0.138777264265246	0.28	0.189	2.51608904580856e-52	2	Sema4b
Pdpn	6.67746298161957e-55	0.104179194771452	0.232	0.147	1.02519089156805e-50	2	Pdpn
Irs21	8.85239255656765e-55	0.149465946236495	0.487	0.386	1.35910782920983e-50	2	Irs2
Gpx2	2.05619447861693e-54	0.167481352739023	0.65	0.574	3.15687538302058e-50	2	Gpx2
Frmd6	1.02773947078681e-52	0.107683700475457	0.262	0.175	1.57788840949899e-48	2	Frmd6
Cyr611	1.34538550011449e-51	0.157177015487453	0.322	0.228	2.06557035832578e-47	2	Cyr61
Mzt2	3.04546636500219e-51	0.101578163380776	0.264	0.177	4.67570451018787e-47	2	Mzt2
Ptpn1	3.20494735951274e-51	0.126300774467614	0.385	0.289	4.92055568105991e-47	2	Ptpn1
Gsr	5.45509779440173e-51	0.155089032464775	0.584	0.505	8.37521164374497e-47	2	Gsr
Midn	3.18893038076822e-50	0.141921602482215	0.407	0.312	4.89596481359344e-46	2	Midn
Unc5b	5.96780930001342e-49	0.120814612215292	0.295	0.207	9.1623776183106e-45	2	Unc5b
Fam213a	6.98732813380341e-49	0.133578387567822	0.364	0.274	1.07276448838284e-44	2	Fam213a
Golim4	1.14828145493468e-48	0.107973655239076	0.271	0.186	1.76295651776121e-44	2	Golim4
Ncl	2.90283610664741e-48	0.144010568942694	0.676	0.623	4.45672427453577e-44	2	Ncl
Ccnd1	3.57801127610412e-48	0.139551374924984	0.388	0.296	5.49332071220265e-44	2	Ccnd1
Wnt4	6.43049591433484e-48	0.1776563665782	0.641	0.588	9.87274037727829e-44	2	Wnt4
Gng11	8.59683117506061e-48	0.143859252756655	0.412	0.323	1.31987149030706e-43	2	Gng11
Tpt11	1.08410141417556e-47	0.10851488425167	1	1	1.66442090118374e-43	2	Tpt1
Fam107b	1.6045357632501e-47	0.15268489858414	0.409	0.318	2.46344375731788e-43	2	Fam107b
Klf31	1.0583591534155e-46	0.156508361770286	0.529	0.446	1.62489880823882e-42	2	Klf3
Sat1	1.59680010822163e-46	0.130053816431843	0.962	0.942	2.45156720615266e-42	2	Sat1
Map1lc3a	1.06035396044954e-45	0.1538698834911	0.698	0.659	1.62796143547818e-41	2	Map1lc3a
Serpinb5	1.81680069997322e-45	0.126774334609493	0.397	0.307	2.78933411466889e-41	2	Serpinb5
4930523C07Rik	2.70897403677889e-45	0.112404523590559	0.273	0.19	4.15908783866663e-41	2	4930523C07Rik
Cnbp	5.12131758118799e-45	0.129589843187068	0.731	0.688	7.86275888239793e-41	2	Cnbp
Ktn1	6.29919122387403e-45	0.128958401630122	0.415	0.327	9.67114828601379e-41	2	Ktn1
Ssbp2	9.34626155038972e-45	0.116277028902936	0.328	0.241	1.43493153583133e-40	2	Ssbp2
Klf10	1.02700660185288e-44	0.134256413311736	0.364	0.277	1.57676323582473e-40	2	Klf10
Bambi	3.24562367330722e-44	0.160226313284461	0.294	0.214	4.98300602562858e-40	2	Bambi
Neat1	6.46050126802399e-44	0.14514868389048	0.767	0.72	9.91880759679723e-40	2	Neat1
Tra2b	1.02236156495308e-43	0.139242785883541	0.627	0.56	1.56963171067247e-39	2	Tra2b
Lancl1	2.84634185949804e-43	0.126850584579933	0.349	0.263	4.36998865688735e-39	2	Lancl1
Cyp2f21	1.0866479300005e-42	0.104150579376839	0.221	0.145	1.66833056692977e-38	2	Cyp2f2
Mpc2	2.11827754984913e-42	0.118124081595979	0.8	0.776	3.25219152228336e-38	2	Mpc2
Eif4a1	4.40399819281229e-42	0.108041153692884	0.934	0.917	6.76145842542471e-38	2	Eif4a1
Skil	2.09899963444324e-41	0.112019312140629	0.342	0.256	3.22259413876071e-37	2	Skil
Ubb	5.47541492506751e-41	0.132094944605228	0.995	0.991	8.40640453445615e-37	2	Ubb
Plin2	5.77417943780878e-41	0.159134896270528	0.728	0.696	8.86509769086782e-37	2	Plin2
Eif4g2	5.94834233930479e-41	0.124067996026328	0.848	0.83	9.13248999353464e-37	2	Eif4g2
Ube2d3	1.89035221415248e-39	0.124564267796197	0.818	0.802	2.90225775438831e-35	2	Ube2d3
Nqo11	2.7064422796993e-39	0.137101273199561	0.59	0.512	4.15520083202233e-35	2	Nqo1
Areg2	5.80317473976528e-39	0.177752573591887	0.67	0.599	8.90961417796164e-35	2	Areg
Plekhf2	6.00179325226942e-39	0.111039235422246	0.332	0.25	9.21455318020924e-35	2	Plekhf2
Nedd4	7.13393276246958e-39	0.1395679861404	0.633	0.581	1.09527269702195e-34	2	Nedd4
Rbpms	1.32016955133994e-38	0.124561883748354	0.467	0.387	2.02685631217222e-34	2	Rbpms
Ets1	2.75049695892984e-38	0.101051533608459	0.231	0.16	4.22283798104498e-34	2	Ets1
Capns1	4.68475168145877e-38	0.112182403134094	0.795	0.783	7.19249925654365e-34	2	Capns1
Sumo2	6.2058622774812e-38	0.102731869350114	0.876	0.858	9.52786035461689e-34	2	Sumo2
Nenf	1.52663076574096e-37	0.110372299497339	0.801	0.778	2.34383621464209e-33	2	Nenf
Hk2	3.26528807743431e-37	0.103625304529533	0.243	0.172	5.0131967852849e-33	2	Hk2
Ankrd11	8.91535252601346e-37	0.12340018392027	0.401	0.321	1.36877407331885e-32	2	Ankrd11
Mast41	1.00802860985716e-36	0.139821070207614	0.646	0.591	1.5476263247137e-32	2	Mast4
Nxn	1.59687501984375e-36	0.125650683322553	0.481	0.406	2.45168221796612e-32	2	Nxn
Hs3st1	1.68671249683273e-36	0.156152060193027	0.489	0.415	2.58960969638729e-32	2	Hs3st1
Ppp3ca	1.8465109341933e-36	0.134751172555336	0.499	0.43	2.83494823726697e-32	2	Ppp3ca
Aplp2	2.27870076092746e-35	0.111931961246058	0.854	0.842	3.49848927825193e-31	2	Aplp2
Bcl10	4.14892900418518e-35	0.12463395306583	0.459	0.384	6.36985070012551e-31	2	Bcl10
Nfkbia	6.85178932620588e-35	0.232207722264774	0.461	0.406	1.05195521525239e-30	2	Nfkbia
Hnrnpf	1.75138674065161e-34	0.116475732448755	0.738	0.719	2.68890406292242e-30	2	Hnrnpf
Ets22	2.64533392167436e-34	0.131043914022303	0.744	0.698	4.06138116994665e-30	2	Ets2
Dynll1	5.89921095867694e-34	0.145305023727194	0.67	0.64	9.05705858485671e-30	2	Dynll1
Irf2bp2	4.42496301859711e-33	0.137193905570398	0.42	0.348	6.79364572245214e-29	2	Irf2bp2
Lsm8	5.99661005435117e-33	0.13218616376124	0.513	0.446	9.20659541644535e-29	2	Lsm8
Trib1	6.34853768123888e-33	0.117297093904595	0.381	0.305	9.74690990200605e-29	2	Trib1
Cdc42ep5	8.03600612025553e-33	0.12053336479477	0.931	0.918	1.23376801964283e-28	2	Cdc42ep5
Aqp31	1.68857872739278e-32	0.10005779841646	0.959	0.911	2.59247492016614e-28	2	Aqp3
Errfi1	1.97809817989982e-32	0.174691820880832	0.373	0.308	3.03697413560019e-28	2	Errfi1
Set	7.17071060567824e-32	0.124638068537646	0.688	0.657	1.10091919928978e-27	2	Set
Ahnak	8.03022494253527e-32	0.12747137459484	0.8	0.803	1.23288043542744e-27	2	Ahnak
Slc3a2	2.27761303044338e-31	0.11112846648484	0.44	0.368	3.49681928563971e-27	2	Slc3a2
Marcks	4.75835245684527e-31	0.104225968350153	0.765	0.73	7.30549852699455e-27	2	Marcks
Net1	4.79971789220264e-31	0.148520094369372	0.622	0.579	7.36900687989871e-27	2	Net1
Capg	7.60369175769184e-31	0.117739226091707	0.701	0.667	1.16739479555843e-26	2	Capg
Npm3	7.74391881000031e-31	0.107329383905828	0.538	0.469	1.18892385489935e-26	2	Npm3
Sox4	8.55391747180072e-31	0.118980112574766	0.407	0.336	1.31328294944556e-26	2	Sox4
Snrpg	2.68778934009623e-30	0.101052345470241	0.823	0.806	4.12656297384975e-26	2	Snrpg
Dnajb6	5.16147813480738e-30	0.128996286712278	0.566	0.518	7.92441738036977e-26	2	Dnajb6
Lama5	6.7458253572724e-30	0.101625897890045	0.364	0.292	1.03568656710203e-25	2	Lama5
Eif5	2.02554515934133e-29	0.141549691583463	0.655	0.631	3.10981948313674e-25	2	Eif5
Phb2	2.77245205495564e-29	0.108660207272495	0.693	0.668	4.25654563997339e-25	2	Phb2
1700025G04Rik	6.06095525991551e-29	0.110951834816745	0.483	0.416	9.30538461054828e-25	2	1700025G04Rik
Eif3e	1.57244225580155e-28	0.100092216465578	0.847	0.829	2.41417059533212e-24	2	Eif3e
Raly	3.040507294192e-28	0.108523929676801	0.528	0.465	4.66809084877298e-24	2	Raly
Anxa2	5.87566215546519e-28	0.127977862933155	0.716	0.711	9.0209041072857e-24	2	Anxa2
Fxyd41	1.53544623969247e-27	0.103796250229162	0.341	0.272	2.35737061179984e-23	2	Fxyd4
Cdv3	3.52378588505471e-27	0.110918827009265	0.488	0.424	5.4100684693245e-23	2	Cdv3
App	7.00381482712895e-26	0.116204940757244	0.64	0.604	1.07529569040911e-21	2	App
Ldlr	1.08635408044864e-25	0.12619870015731	0.415	0.354	1.66787941971279e-21	2	Ldlr
Zfp36	1.15938038308421e-24	0.101335422862696	0.748	0.724	1.77999670214919e-20	2	Zfp36
Tax1bp1	2.37191641740024e-24	0.10225074188901	0.542	0.485	3.64160327563459e-20	2	Tax1bp1
Ccnd2	4.4822422003597e-24	0.114416599632246	0.65	0.612	6.88158645021225e-20	2	Ccnd2
Brd2	9.35023321255229e-24	0.127161241438706	0.519	0.475	1.43554130512315e-19	2	Brd2
H1f0	1.31449393180192e-23	0.164786085492418	0.409	0.356	2.01814253349549e-19	2	H1f0
Anxa4	1.68040779095604e-23	0.111443082930702	0.608	0.572	2.57993008145481e-19	2	Anxa4
Hadh	4.76803788641823e-23	0.104406893120746	0.466	0.409	7.3203685670179e-19	2	Hadh
Ptp4a11	1.2107595781939e-22	0.101224964707869	0.704	0.675	1.8588791804011e-18	2	Ptp4a1
Ifitm3	5.26245146709671e-22	0.131357791030636	0.585	0.548	8.07944173743358e-18	2	Ifitm3
Fkbp1a	1.3521898486784e-21	0.103083155843507	0.612	0.574	2.07601707467595e-17	2	Fkbp1a
Cdk4	1.71336289005644e-21	0.101345481153118	0.551	0.506	2.63052604510365e-17	2	Cdk4
Ythdc1	4.81169770891313e-21	0.105612463122808	0.526	0.478	7.38739949249433e-17	2	Ythdc1
Hist1h1c	7.32464258534808e-21	0.168767459693868	0.287	0.236	1.12455237612849e-16	2	Hist1h1c
Hspb1	6.16197143998579e-20	0.125726796376233	0.77	0.759	9.46047475181018e-16	2	Hspb1
Purb	2.499184071624e-19	0.100380508048672	0.612	0.585	3.83699730516433e-15	2	Purb
Ddx3x	1.07921943959223e-17	0.107838425469752	0.647	0.635	1.65692560560594e-13	2	Ddx3x
Nfat5	1.46759752267655e-16	0.100390672906899	0.411	0.369	2.25320247656531e-12	2	Nfat5
1810011O10Rik1	6.03385727523083e-16	0.11091960531928	0.491	0.453	9.26378107466189e-12	2	1810011O10Rik
Sgk12	2.7598473387896e-14	0.105006610130929	0.47	0.434	4.23719361924367e-10	2	Sgk1
Hsp90aa1	1.06552568202183e-12	0.113280511642966	0.523	0.5	1.63590157960812e-08	2	Hsp90aa1
Fam25c	0	1.95668600734231	1	0.914	0	3	Fam25c
Psca	0	1.64061069786349	1	0.965	0	3	Psca
S100a1	0	1.5159507928335	0.965	0.818	0	3	S100a1
Acer2	0	1.41547737267691	0.92	0.426	0	3	Acer2
Clu	0	1.20269363292492	0.801	0.402	0	3	Clu
Fabp4	0	1.1633455786206	0.852	0.622	0	3	Fabp4
Upk1b	0	1.08909220602093	1	0.969	0	3	Upk1b
Ndrg2	0	1.01483768437837	0.976	0.696	0	3	Ndrg2
Upk2	0	0.989937938884041	0.992	0.819	0	3	Upk2
Upk1a	0	0.985760012049659	1	0.992	0	3	Upk1a
Upk3a	0	0.969257958372688	1	0.968	0	3	Upk3a
Sprr2a3	0	0.968179376249652	0.978	0.878	0	3	Sprr2a3
Tspan6	0	0.901440008856827	0.799	0.325	0	3	Tspan6
Sprr1a	0	0.887897948759729	1	1	0	3	Sprr1a
Rgs5	0	0.819574939770785	0.628	0.187	0	3	Rgs5
Krt18	0	0.761599180448684	1	1	0	3	Krt18
Tmsb10	0	0.695016533732801	0.992	0.942	0	3	Tmsb10
Snx31	0	0.692228490548118	0.883	0.482	0	3	Snx31
Gm13398	0	0.665639672678487	0.751	0.226	0	3	Gm13398
Cds1	0	0.648100899173561	0.871	0.515	0	3	Cds1
Hopx	0	0.622856959356246	0.623	0.238	0	3	Hopx
Krt8	0	0.597564963005282	0.999	0.987	0	3	Krt8
Pdzk1ip1	0	0.57207492753898	0.812	0.396	0	3	Pdzk1ip1
Uchl1	0	0.568562198788427	0.876	0.571	0	3	Uchl1
Cystm1	0	0.565786557760829	0.954	0.837	0	3	Cystm1
Cldn8	0	0.561312127627724	0.602	0.166	0	3	Cldn8
Adh1	0	0.560902759848989	0.915	0.7	0	3	Adh1
Fmo51	0	0.552959097264818	1	0.972	0	3	Fmo5
Upk3b	0	0.551510243301461	0.909	0.598	0	3	Upk3b
Fabp5	0	0.548209172627367	0.925	0.765	0	3	Fabp5
Arpc1a	0	0.545532262293927	0.998	0.975	0	3	Arpc1a
Plet1	0	0.543073720703803	0.942	0.729	0	3	Plet1
Rab11fip5	0	0.541904314143506	0.639	0.197	0	3	Rab11fip5
Syngr1	0	0.538162209589965	0.909	0.638	0	3	Syngr1
Tspan13	0	0.521532350401688	0.921	0.654	0	3	Tspan13
Krt20	0	0.520028518950791	0.61	0.209	0	3	Krt20
Tmem1231	0	0.518493428702463	0.976	0.854	0	3	Tmem123
Tmem641	0	0.515459653204207	0.964	0.822	0	3	Tmem64
Fdps	0	0.511767302488922	0.708	0.298	0	3	Fdps
Dgcr6	0	0.506392039702712	0.81	0.534	0	3	Dgcr6
Tmem159	0	0.502413124867122	0.674	0.285	0	3	Tmem159
Ptgr1	0	0.501326602502137	0.787	0.507	0	3	Ptgr1
Sptssb	0	0.497129047075219	1	0.999	0	3	Sptssb
1110008P14Rik1	0	0.49173066770707	0.971	0.849	0	3	1110008P14Rik
Atp5g1	0	0.489264357909871	0.988	0.964	0	3	Atp5g1
Dynlrb1	0	0.487436260365258	0.966	0.867	0	3	Dynlrb1
Tmem167	0	0.481705371085641	0.843	0.56	0	3	Tmem167
S100a14	0	0.456622309306115	0.92	0.784	0	3	S100a14
Nabp1	0	0.455284061533194	0.699	0.397	0	3	Nabp1
Elovl6	0	0.44889790649943	0.603	0.247	0	3	Elovl6
Aldh3b2	0	0.432808522879402	0.775	0.461	0	3	Aldh3b2
Hebp2	0	0.43094398995547	0.804	0.514	0	3	Hebp2
Atox1	0	0.422092597044549	1	1	0	3	Atox1
Homer2	0	0.422076907898691	0.752	0.431	0	3	Homer2
Ermp1	0	0.414325412388056	0.901	0.71	0	3	Ermp1
1810058I24Rik	0	0.412368614425852	0.922	0.799	0	3	1810058I24Rik
Iah1	0	0.407996824215473	0.604	0.258	0	3	Iah1
Itm2a	0	0.406881224819064	0.335	0.069	0	3	Itm2a
Eif4ebp1	0	0.395976769036301	0.883	0.666	0	3	Eif4ebp1
Laptm4b	0	0.39595498721958	0.675	0.338	0	3	Laptm4b
Nudt4	0	0.390875419865734	0.663	0.349	0	3	Nudt4
Ndufv3	0	0.387671753988825	0.944	0.84	0	3	Ndufv3
H2-T22	0	0.384029391068017	0.721	0.42	0	3	H2-T22
Tmem40	0	0.380474625352918	0.679	0.35	0	3	Tmem40
Cers3	0	0.379968551776956	0.609	0.29	0	3	Cers3
Rab27b	0	0.376705519905994	0.905	0.746	0	3	Rab27b
Hsd17b2	0	0.373916105523922	0.569	0.251	0	3	Hsd17b2
Hmgn3	0	0.372406781988927	0.887	0.675	0	3	Hmgn3
Glrx	0	0.369108005810426	0.459	0.126	0	3	Glrx
Cntnap2	0	0.368937335448361	0.436	0.081	0	3	Cntnap2
Magt1	0	0.365807288424356	0.609	0.269	0	3	Magt1
Rab11a	0	0.363120838763173	0.908	0.738	0	3	Rab11a
Nipal4	0	0.35669599804264	0.58	0.269	0	3	Nipal4
Cspg5	0	0.356225431629337	0.48	0.143	0	3	Cspg5
Cenpf	0	0.350362351744422	0.379	0.128	0	3	Cenpf
Rab25	0	0.347455335182486	0.973	0.901	0	3	Rab25
Snhg11	0	0.344695553725197	0.439	0.15	0	3	Snhg11
Daglb	0	0.339801579434975	0.422	0.092	0	3	Daglb
Hip1r	0	0.338085860172239	0.596	0.322	0	3	Hip1r
Gm2a	0	0.325638368287591	0.488	0.167	0	3	Gm2a
Mpp6	0	0.324882102023732	0.545	0.248	0	3	Mpp6
Snrnp25	0	0.324637343064712	0.572	0.264	0	3	Snrnp25
Lpgat1	0	0.323786962185594	0.614	0.322	0	3	Lpgat1
S100a13	0	0.323193094494456	0.467	0.184	0	3	S100a13
Gjb6	0	0.322724784573878	0.66	0.374	0	3	Gjb6
Dstn	0	0.3199947597915	0.999	0.991	0	3	Dstn
Fut9	0	0.316240639329706	0.382	0.069	0	3	Fut9
Uqcrq	0	0.307785236208551	0.998	0.99	0	3	Uqcrq
Lurap1l	0	0.307210905454229	0.477	0.18	0	3	Lurap1l
Mfsd4	0	0.302349800176741	0.391	0.147	0	3	Mfsd4
Bcl2l14	0	0.301775020830371	0.478	0.182	0	3	Bcl2l14
Serpinb6b	0	0.298525944788602	0.298	0.043	0	3	Serpinb6b
Pigh	0	0.292127233610517	0.457	0.164	0	3	Pigh
Plce1	0	0.289873183072146	0.412	0.117	0	3	Plce1
Paqr6	0	0.287216295819505	0.328	0.052	0	3	Paqr6
Gldc	0	0.283830668558437	0.495	0.216	0	3	Gldc
Bglap2	0	0.278002793861283	0.255	0.061	0	3	Bglap2
Ablim1	0	0.272536183064348	0.491	0.211	0	3	Ablim1
Slc16a12	0	0.271995516032078	0.211	0.02	0	3	Slc16a12
Tuba1a	0	0.270485058852483	0.353	0.117	0	3	Tuba1a
Tmem79	0	0.267442610712941	0.448	0.174	0	3	Tmem79
Arhgdig	0	0.26113082671882	0.373	0.112	0	3	Arhgdig
Gpat4	0	0.258287662742917	0.415	0.168	0	3	Gpat4
Plcd1	0	0.256662599038292	0.432	0.168	0	3	Plcd1
Hsbp1l1	0	0.255714965343034	0.299	0.042	0	3	Hsbp1l1
Cst6	0	0.254629041339997	0.377	0.112	0	3	Cst6
Pcbp3	0	0.25330766440426	0.397	0.139	0	3	Pcbp3
Nrtn	0	0.251645590034113	0.35	0.098	0	3	Nrtn
Scube2	0	0.250032425064793	0.311	0.059	0	3	Scube2
Sh3kbp1	0	0.247657378378134	0.458	0.191	0	3	Sh3kbp1
Fam78b	0	0.247139357856856	0.268	0.035	0	3	Fam78b
Gcnt1	0	0.245723291810908	0.323	0.099	0	3	Gcnt1
Mbnl3	0	0.245605132241535	0.34	0.104	0	3	Mbnl3
Mvd	0	0.244784719661685	0.405	0.148	0	3	Mvd
Il1rn	0	0.244676649965896	0.37	0.12	0	3	Il1rn
Liph	0	0.243480700511356	0.402	0.148	0	3	Liph
Mylk	0	0.242167758398651	0.383	0.133	0	3	Mylk
Inf2	0	0.240713005474218	0.367	0.125	0	3	Inf2
Prss27	0	0.237037395350961	0.343	0.105	0	3	Prss27
Ctns	0	0.228114778739007	0.278	0.051	0	3	Ctns
Dkkl1	0	0.227296625416834	0.259	0.045	0	3	Dkkl1
Fabp6	0	0.21982089002633	0.335	0.104	0	3	Fabp6
Ace2	0	0.215451411826545	0.295	0.069	0	3	Ace2
Nsdhl	0	0.214433745106609	0.329	0.101	0	3	Nsdhl
Sprr2b	0	0.21412470116248	0.307	0.092	0	3	Sprr2b
Ncf1	0	0.213205089465812	0.195	0.022	0	3	Ncf1
Slc4a4	0	0.211755675357302	0.312	0.096	0	3	Slc4a4
Spns2	0	0.210163121778207	0.261	0.046	0	3	Spns2
Slc29a1	0	0.20747460145289	0.241	0.043	0	3	Slc29a1
Vgll3	0	0.203488050880713	0.271	0.057	0	3	Vgll3
Adgrf4	0	0.200630773153885	0.288	0.081	0	3	Adgrf4
1810020O05Rik	0	0.193142668952095	0.258	0.055	0	3	1810020O05Rik
Ksr2	0	0.189772890789672	0.254	0.058	0	3	Ksr2
Amn	0	0.186513027515124	0.201	0.021	0	3	Amn
Tm7sf2	0	0.182254775069492	0.267	0.071	0	3	Tm7sf2
Tead2	0	0.181076715380976	0.246	0.056	0	3	Tead2
Fam183b	0	0.178922437692997	0.238	0.054	0	3	Fam183b
Prkch	0	0.176866030918078	0.246	0.063	0	3	Prkch
4930455G09Rik	0	0.167606876623529	0.215	0.051	0	3	4930455G09Rik
AC168977.1	0	0.162406198996276	0.224	0.055	0	3	AC168977.1
Rap1gap2	0	0.161910554869907	0.22	0.049	0	3	Rap1gap2
Txndc16	0	0.140505755167529	0.168	0.027	0	3	Txndc16
Dab2	0	0.140348735679648	0.161	0.024	0	3	Dab2
P2ry2	0	0.133623744337771	0.168	0.03	0	3	P2ry2
Pak3	0	0.128681743248738	0.128	0.009	0	3	Pak3
Kcnj15	0	0.12672753541803	0.123	0.013	0	3	Kcnj15
4933406C10Rik	0	0.113335532784178	0.129	0.015	0	3	4933406C10Rik
Kifc3	0	0.106124262997524	0.121	0.013	0	3	Kifc3
Kcnmb4os2	0	0.101904318658224	0.111	0.009	0	3	Kcnmb4os2
Wfdc15b1	1.77054737156198e-306	0.383246470534671	0.87	0.642	2.71832137955911e-302	3	Wfdc15b
Parp3	3.77237803307803e-306	0.14652931130533	0.188	0.041	5.79173199418469e-302	3	Parp3
Idi1	3.81245490722609e-304	0.249945319625326	0.431	0.178	5.85326201906422e-300	3	Idi1
Myh14	2.44157503868602e-303	0.222320168172247	0.374	0.14	3.74855015689465e-299	3	Myh14
Tmem45b	2.95633697246851e-298	0.358930878681172	0.792	0.547	4.5388641538309e-294	3	Tmem45b
Gls	2.27425215742142e-297	0.28589591213758	0.386	0.154	3.49165933728911e-293	3	Gls
Mocs2	1.01196452497181e-296	0.331843932552503	0.723	0.451	1.55366913518922e-292	3	Mocs2
Osbpl2	1.64647470839007e-295	0.308662620930647	0.618	0.343	2.52783261979128e-291	3	Osbpl2
Smoc1	1.18267273592629e-290	0.120232431714576	0.152	0.028	1.81575745146763e-286	3	Smoc1
Tmem184a	6.14723401961108e-290	0.280250292492201	0.562	0.289	9.43784839030889e-286	3	Tmem184a
Sec11c	1.40950567523786e-289	0.333864040695932	0.699	0.434	2.16401406319268e-285	3	Sec11c
Slc9a4	1.61141233068433e-289	0.155291017594118	0.226	0.06	2.47400135129965e-285	3	Slc9a4
Fdft1	2.34057744241107e-287	0.259784847901779	0.525	0.254	3.59348854733371e-283	3	Fdft1
Tgfa	5.92678804117966e-287	0.298689043516269	0.481	0.226	9.09939767962313e-283	3	Tgfa
Endod1	3.36940088439241e-286	0.268931096763615	0.539	0.267	5.17304117780767e-282	3	Endod1
Fam210b	1.80418044318542e-285	0.244582048299157	0.482	0.221	2.76995823442257e-281	3	Fam210b
AI413582	2.04730879007235e-285	0.343396076833485	0.656	0.39	3.14323318539808e-281	3	AI413582
Serf2	3.23546276838371e-285	0.318819876006324	0.999	1	4.96740598829951e-281	3	Serf2
Dhcr7	3.35317106412336e-282	0.199492070231165	0.324	0.115	5.14812353474859e-278	3	Dhcr7
Lyrm9	1.46965410596456e-280	0.295293628472755	0.563	0.296	2.25635994888739e-276	3	Lyrm9
Dnajc19	4.03058525920279e-280	0.407736999577475	0.846	0.667	6.18815754845404e-276	3	Dnajc19
Prdx3	2.89428531767922e-279	0.319060445207839	0.758	0.507	4.44359624823291e-275	3	Prdx3
Fam174b	3.33141805609872e-279	0.310998969776201	0.688	0.42	5.11472614152836e-275	3	Fam174b
Tmem109	5.25926596501909e-279	0.286412634997474	0.598	0.323	8.07455103609381e-275	3	Tmem109
Hsd17b12	5.49029644262725e-278	0.334347105328526	0.74	0.487	8.42925212836561e-274	3	Hsd17b12
Cyp51	1.19120882630095e-276	0.224874730659569	0.391	0.159	1.82886291101985e-272	3	Cyp51
Pdxk	1.86470219364937e-275	0.245205051534648	0.488	0.228	2.86287727790988e-271	3	Pdxk
Plekhf1	2.66314531457496e-275	0.200474742290069	0.314	0.111	4.08872700146694e-271	3	Plekhf1
Arg2	5.24232677144673e-275	0.182499349425386	0.305	0.105	8.04854429220217e-271	3	Arg2
Fmo2	4.13165428272933e-273	0.13746291723189	0.191	0.046	6.34332882027435e-269	3	Fmo2
Decr2	6.84743114660288e-272	0.272369726938367	0.586	0.316	1.05128610393794e-267	3	Decr2
Pfn2	1.32209096739263e-271	0.287673385129029	0.631	0.361	2.02980626223791e-267	3	Pfn2
Tmem56	3.8970166247823e-270	0.209476763514483	0.347	0.132	5.98308962402826e-266	3	Tmem56
Gdpd3	1.36095846222614e-269	0.111756779201127	0.119	0.019	2.08947952705579e-265	3	Gdpd3
Sash1	1.59747014640821e-269	0.253262059999101	0.46	0.213	2.45259591578052e-265	3	Sash1
Htra3	1.6415837115479e-268	0.17094906811804	0.262	0.082	2.52032347233949e-264	3	Htra3
Ephx3	6.37878899198918e-267	0.106214770205977	0.132	0.023	9.79335473940098e-263	3	Ephx3
Psen1	1.12747687958706e-266	0.239427282682636	0.462	0.213	1.73101525323002e-262	3	Psen1
Cyp4f15	4.25339631047185e-266	0.318016676368892	0.621	0.354	6.53023935546743e-262	3	Cyp4f15
Nxpe3	5.45071698240139e-266	0.118230905720679	0.159	0.034	8.36848578308085e-262	3	Nxpe3
Tfrc	8.84357300297014e-266	0.183672981852377	0.263	0.083	1.357753763146e-261	3	Tfrc
Car2	9.8626501510107e-266	0.196987663676174	0.303	0.106	1.51421267768467e-261	3	Car2
Ttr	1.68344929014058e-265	0.170163421310551	0.151	0.031	2.58459969515283e-261	3	Ttr
Eif1ad	3.41343639247151e-265	0.258712368139787	0.493	0.241	5.24064889336151e-261	3	Eif1ad
Ctsd	4.49725310107126e-265	0.347420425388067	0.991	0.967	6.9046326860747e-261	3	Ctsd
Cpox	1.05167977633305e-262	0.232845992116688	0.405	0.173	1.61464396060413e-258	3	Cpox
Shisa9	5.94699759272608e-262	0.164858064592889	0.258	0.081	9.13042540411235e-258	3	Shisa9
Bcl2l1	2.09805039169655e-261	0.271482025526528	0.532	0.277	3.22113676637172e-257	3	Bcl2l1
Sgpl11	2.99238299559963e-261	0.351777776967739	0.946	0.833	4.59420561314411e-257	3	Sgpl1
Lss	4.20658967120157e-261	0.179218755006322	0.281	0.095	6.45837712219577e-257	3	Lss
Prkcz	1.30878194189268e-260	0.24419137728119	0.463	0.217	2.00937291538783e-256	3	Prkcz
Msmo1	9.12394173421689e-260	0.316363995328778	0.656	0.399	1.40079877445432e-255	3	Msmo1
Aacs	1.92912533876975e-259	0.163082154448188	0.249	0.077	2.96178613261319e-255	3	Aacs
Cela1	9.70222069027367e-257	0.317921018304519	0.746	0.509	1.48958194257772e-252	3	Cela1
Ccnd21	9.61250372947887e-255	0.454888622243348	0.791	0.598	1.47580769758689e-250	3	Ccnd2
Cysrt1	4.77656357749249e-254	0.198053110809953	0.291	0.102	7.33345806052421e-250	3	Cysrt1
Me1	7.84916789307534e-253	0.314229018045124	0.793	0.566	1.20508274662386e-248	3	Me1
Tusc2	2.10976423088318e-250	0.295247275019618	0.659	0.407	3.23912102367495e-246	3	Tusc2
Acadl	8.1441676022371e-250	0.315721546165548	0.721	0.482	1.25037405197146e-245	3	Acadl
Mvk	2.74071100170298e-249	0.201145599671868	0.39	0.166	4.20781360091459e-245	3	Mvk
Cox17	2.2051704935571e-247	0.371692344877463	0.906	0.755	3.38559825875822e-243	3	Cox17
Dab1	4.48952196219363e-247	0.124602227587724	0.174	0.042	6.89276306855588e-243	3	Dab1
Elovl1	1.62911099830668e-245	0.293315805546358	0.62	0.37	2.50117411570024e-241	3	Elovl1
Nbeal1	7.25739156360199e-244	0.301295096143665	0.583	0.338	1.11422732675981e-239	3	Nbeal1
Tdrp	1.68283127070042e-243	0.197868687734773	0.346	0.139	2.58365084990636e-239	3	Tdrp
Ost4	3.04371646515306e-243	0.340933079135595	0.976	0.951	4.6730178889495e-239	3	Ost4
S100a6	3.74299904041582e-240	0.286684112042161	1	1	5.74662642675042e-236	3	S100a6
Aak1	6.10906307157954e-240	0.228584422067364	0.442	0.209	9.37924453379607e-236	3	Aak1
Sypl	7.07183204254352e-240	0.311321288564336	0.883	0.725	1.08573837349171e-235	3	Sypl
Extl1	7.49143616712849e-239	0.151813827329374	0.241	0.076	1.15016019473924e-234	3	Extl1
Gm16136	2.79189800738458e-238	0.335388599896697	0.828	0.629	4.28640101073755e-234	3	Gm16136
Acbd6	3.96394738696427e-238	0.313568064278029	0.823	0.62	6.08584842320624e-234	3	Acbd6
Slc25a1	2.94159532681212e-236	0.275540091639318	0.643	0.39	4.51623130525466e-232	3	Slc25a1
Ei24	1.32304445376952e-234	0.318006844075554	0.793	0.59	2.03127014987234e-230	3	Ei24
2010300C02Rik	1.7966767886212e-234	0.144903415647019	0.211	0.062	2.75843787357012e-230	3	2010300C02Rik
Sptlc3	8.99046255950626e-234	0.214449356201504	0.355	0.149	1.380305716761e-229	3	Sptlc3
Fbxo21	3.42095212316024e-233	0.148747202162714	0.223	0.069	5.25218779468792e-229	3	Fbxo21
Slc46a1	7.28968653049918e-232	0.108617361310939	0.143	0.031	1.11918557302754e-227	3	Slc46a1
Pmvk	3.75578254598918e-231	0.208576432363524	0.401	0.18	5.76625294285719e-227	3	Pmvk
Tmem256	4.72243370308535e-231	0.310252131946955	0.913	0.778	7.25035246434694e-227	3	Tmem256
Cox7a1	1.49939433446793e-230	0.137722116304815	0.201	0.057	2.30202012170862e-226	3	Cox7a1
Zfp932	9.72468224429135e-230	0.173335002387025	0.284	0.104	1.49303046496605e-225	3	Zfp932
Tmem50b	1.75189211700319e-229	0.238425599684816	0.518	0.273	2.68967996723499e-225	3	Tmem50b
Spata6	7.03529614333278e-229	0.157504264530941	0.259	0.089	1.08012901688588e-224	3	Spata6
Elovl4	1.71431318899421e-228	0.212676332976891	0.399	0.18	2.63198503906281e-224	3	Elovl4
Sc5d	5.81000426270786e-225	0.208463092672262	0.43	0.202	8.92009954453538e-221	3	Sc5d
Snrpn	1.35776939023208e-223	0.180339809075313	0.311	0.122	2.08458334482332e-219	3	Snrpn
Psmd7	7.89319368353635e-221	0.294030727439608	0.699	0.465	1.21184202623334e-216	3	Psmd7
Psd4	9.19179505607506e-221	0.165234592874983	0.281	0.104	1.4112162949592e-216	3	Psd4
Nmt1	1.1266453249795e-220	0.299772652252153	0.596	0.354	1.72973856744102e-216	3	Nmt1
Slc44a2	4.97442385256247e-220	0.269095375446691	0.563	0.323	7.63723294083917e-216	3	Slc44a2
Wwc1	8.80957271656224e-220	0.224265513945125	0.424	0.205	1.3525336991738e-215	3	Wwc1
Sprr2a2	1.27771522627599e-219	0.132595838650446	0.181	0.05	1.96167618690153e-215	3	Sprr2a2
Shank2	2.44025313611045e-217	0.101720336068989	0.136	0.03	3.74652063987038e-213	3	Shank2
Yif1a	4.55854207981711e-216	0.254747724514713	0.563	0.326	6.99872965514321e-212	3	Yif1a
Uxs1	2.98540422938436e-215	0.178697692354382	0.325	0.133	4.5834911133738e-211	3	Uxs1
Tmem33	3.42080661107968e-215	0.260825116357668	0.582	0.344	5.25196438999063e-211	3	Tmem33
Atp11a	2.63020006341252e-214	0.254439266394428	0.596	0.353	4.03814615735724e-210	3	Atp11a
C130026I21Rik	6.30953194446492e-214	0.167102823177986	0.261	0.094	9.68702439433699e-210	3	C130026I21Rik
Acat2	7.40467771335171e-214	0.165186566641694	0.279	0.104	1.13684016933089e-209	3	Acat2
Smim5	3.69453399980185e-213	0.160607833968313	0.277	0.103	5.67221804989578e-209	3	Smim5
Natd1	3.66315595619185e-212	0.146623823765797	0.238	0.081	5.62404333954135e-208	3	Natd1
Mtmr4	4.84621048513758e-212	0.156070156709043	0.259	0.093	7.44038695783173e-208	3	Mtmr4
Prorsd1	8.40677766595239e-211	0.178270770396453	0.341	0.145	1.29069257505367e-206	3	Prorsd1
Rabgap1l	2.76044379032022e-210	0.215452498130694	0.469	0.241	4.23810935127864e-206	3	Rabgap1l
Phldb2	2.86339360780632e-210	0.207782794637196	0.334	0.143	4.39616820606505e-206	3	Phldb2
Scd2	5.14775968518608e-210	0.323093334427806	0.828	0.66	7.90335544466619e-206	3	Scd2
Cd63	6.23523098496442e-210	0.541904210323183	0.898	0.83	9.57295013121588e-206	3	Cd63
Ptdss2	2.09836730297853e-209	0.161407103813968	0.288	0.111	3.22162332026293e-205	3	Ptdss2
Gid8	8.35217963192546e-208	0.206673337422012	0.445	0.223	1.28231013888952e-203	3	Gid8
Hmgcs1	4.12376541172848e-206	0.285070068499669	0.587	0.356	6.33121703662673e-202	3	Hmgcs1
Itpripl1	1.77180290224692e-204	0.129246928092315	0.186	0.055	2.7202489958197e-200	3	Itpripl1
F8a	2.70904786180134e-204	0.193726824659179	0.364	0.164	4.1592011822236e-200	3	F8a
Kazn	2.49325133511539e-203	0.1604210933879	0.27	0.102	3.82788877480266e-199	3	Kazn
Ormdl1	5.53923798561751e-203	0.205848880356978	0.448	0.226	8.50439207931856e-199	3	Ormdl1
Sept8	7.78890491094925e-202	0.207971283567926	0.458	0.235	1.19583057097804e-197	3	Sept8
Sowaha	6.26469785319637e-199	0.153307214549359	0.257	0.095	9.61819061401239e-195	3	Sowaha
Pde2a	2.0136942061989e-198	0.170356689840597	0.289	0.115	3.09162471477718e-194	3	Pde2a
Dynlt3	2.55897804484085e-198	0.260433105058505	0.862	0.684	3.92879899224415e-194	3	Dynlt3
Zfp667	2.47784980031011e-197	0.164224323148752	0.31	0.128	3.80424279841611e-193	3	Zfp667
Igsf5	2.50463316753146e-197	0.22039208738617	0.51	0.281	3.84536330211105e-193	3	Igsf5
Fam126b	3.16604421823872e-197	0.152645731356406	0.262	0.098	4.86082768826191e-193	3	Fam126b
Gata2	2.32505984079784e-196	0.237942428311656	0.516	0.289	3.56966437357692e-192	3	Gata2
Commd6	4.9721255526559e-196	0.260512929696966	0.62	0.397	7.6337043609926e-192	3	Commd6
Peli1	2.59876655274209e-195	0.273477659931858	0.53	0.309	3.98988628842493e-191	3	Peli1
Nhsl1	5.73525701761716e-195	0.181497240533711	0.366	0.168	8.80534009914763e-191	3	Nhsl1
Guk1	6.50814483658654e-195	0.279408308785103	0.764	0.566	9.99195476761132e-191	3	Guk1
Emc6	6.72755475279329e-195	0.27808039488093	0.831	0.651	1.03288148119635e-190	3	Emc6
Calm2	2.22943899829263e-194	0.28149316083813	0.871	0.722	3.42285769407868e-190	3	Calm2
Tmem246	8.46360954519301e-193	0.21218340167302	0.527	0.297	1.29941797347348e-188	3	Tmem246
Insig1	4.39622927148204e-192	0.167151808277472	0.291	0.118	6.74953080050638e-188	3	Insig1
Gne	6.94042089527559e-192	0.140180442426332	0.235	0.084	1.06556282005166e-187	3	Gne
Tomm5	1.33176115062682e-189	0.263151226547999	0.723	0.507	2.04465289455736e-185	3	Tomm5
Hacd1	1.43411171261672e-189	0.14698604490381	0.242	0.089	2.20179171238044e-185	3	Hacd1
Rab33b	1.99667485122361e-189	0.16426098990389	0.322	0.139	3.06549489908361e-185	3	Rab33b
Shmt2	2.71209426881176e-189	0.159706677780793	0.285	0.115	4.1638783309067e-185	3	Shmt2
AA9868601	8.72857904647469e-189	0.219723036686801	0.485	0.265	1.34009874100526e-184	3	AA986860
Meg3	1.23194181843456e-188	0.487864942488744	0.173	0.052	1.89140027384257e-184	3	Meg3
Gm15199	2.80730355968632e-188	0.129677276065623	0.203	0.067	4.31005315518641e-184	3	Gm15199
Il17re	6.98688507054808e-188	0.255458644978633	0.644	0.424	1.07269646488125e-183	3	Il17re
Prr15l	1.01946390924836e-187	0.153878961895097	0.277	0.11	1.56518293986901e-183	3	Prr15l
Abhd14b	1.20351596363413e-187	0.227271238342258	0.547	0.322	1.84775805896749e-183	3	Abhd14b
Gcnt3	1.33275397602436e-187	0.147325440895754	0.247	0.092	2.0461771793902e-183	3	Gcnt3
Rab15	3.28448399093714e-187	0.259655665719049	0.756	0.549	5.04266827128579e-183	3	Rab15
D8Ertd738e	9.26422347245713e-187	0.259871085374171	0.962	0.919	1.42233622972634e-182	3	D8Ertd738e
Abhd12	4.4700116191899e-186	0.266979083060422	0.869	0.72	6.86280883894225e-182	3	Abhd12
Fgfr1op2	5.4887479131725e-186	0.255048553354521	0.681	0.47	8.42687467109374e-182	3	Fgfr1op2
Arl3	8.57102647704176e-186	0.187908411087705	0.365	0.172	1.31590969502022e-181	3	Arl3
Hacd2	1.504043208218e-185	0.307672522701564	0.802	0.634	2.3091575375771e-181	3	Hacd2
Triap1	2.01676616504281e-185	0.213789811214517	0.443	0.234	3.09634109319023e-181	3	Triap1
Adtrp	5.16009476807037e-183	0.157473667595656	0.272	0.108	7.92229349741845e-179	3	Adtrp
Dnlz	7.32846351000344e-183	0.239058215034181	0.662	0.442	1.12513900269083e-178	3	Dnlz
Sh3bgrl2	7.4626638011857e-183	0.251067126330476	0.707	0.494	1.14574277339604e-178	3	Sh3bgrl2
Tcta	1.84587603166673e-182	0.18919442383168	0.405	0.201	2.83397347141793e-178	3	Tcta
Bmp3	2.14867613204111e-181	0.253365665996228	0.51	0.298	3.29886246552272e-177	3	Bmp3
Rnf150	4.48309926410232e-181	0.142132038527521	0.247	0.094	6.88290230017629e-177	3	Rnf150
Sqle	1.6980390008499e-180	0.196821589034467	0.452	0.237	2.60699927800486e-176	3	Sqle
Dbt	2.38761988137217e-180	0.129098551627154	0.212	0.073	3.6657128038707e-176	3	Dbt
Timm10b	3.33146731450859e-180	0.246723454393613	0.643	0.425	5.11480176796503e-176	3	Timm10b
Entpd6	5.09299914432618e-180	0.164858754824108	0.34	0.155	7.81928158628399e-176	3	Entpd6
Fam136a	2.41352850585297e-179	0.196142549169044	0.467	0.252	3.70549031503606e-175	3	Fam136a
Ttc1	6.04157698167096e-179	0.196659205241587	0.445	0.236	9.27563313995942e-175	3	Ttc1
Pvt1	3.92748085550755e-178	0.100297375646768	0.145	0.039	6.02986135746075e-174	3	Pvt1
Bmyc	4.27383441591639e-177	0.222901052358869	0.564	0.344	6.56161797875644e-173	3	Bmyc
Epb41	6.30146033610556e-177	0.196548392858656	0.413	0.212	9.67463205402286e-173	3	Epb41
Vamp5	1.11438427470199e-175	0.247468264357536	0.933	0.851	1.71091417694996e-171	3	Vamp5
Kif1c	3.39706198182322e-175	0.225324363740502	0.523	0.309	5.21550926069319e-171	3	Kif1c
Hsd17b7	1.24585540531204e-174	0.145748880249193	0.253	0.099	1.91276180377558e-170	3	Hsd17b7
Cndp2	2.70242569974555e-174	0.216090238527121	0.553	0.333	4.14903417681935e-170	3	Cndp2
Chchd10	3.82989300567983e-174	0.27485694905934	0.836	0.679	5.88003473162024e-170	3	Chchd10
Smim13	1.04010849376835e-173	0.130760177767119	0.221	0.08	1.59687857048255e-169	3	Smim13
Adssl1	1.78701409075975e-173	0.139876383507156	0.245	0.095	2.74360273354344e-169	3	Adssl1
Sdf2l1	2.61846621800118e-173	0.14685991962472	0.268	0.109	4.02013118449721e-169	3	Sdf2l1
Dcaf11	2.87570571352019e-173	0.208215736387653	0.515	0.297	4.41507098196755e-169	3	Dcaf11
Rnf128	2.55445026003814e-172	0.318442019492951	0.782	0.608	3.92184748423655e-168	3	Rnf128
Evpl	3.94457024914353e-172	0.235334344446172	0.552	0.339	6.05609870351006e-168	3	Evpl
Atp6v1d	5.20196624168722e-172	0.238273548404901	0.636	0.421	7.98657877086238e-168	3	Atp6v1d
Rhov1	5.22354176453096e-171	0.235766125530408	0.657	0.432	8.01970367108439e-167	3	Rhov
Stx8	7.84576545891955e-171	0.206235791054028	0.487	0.276	1.20456037090792e-166	3	Stx8
Fam96a	1.70992591887356e-170	0.237921926989824	0.639	0.428	2.62524926324657e-166	3	Fam96a
Rnf5	2.65653495031984e-170	0.225841549731117	0.529	0.319	4.07857810922605e-166	3	Rnf5
2200002D01Rik	6.17820633393665e-170	0.245542360359404	1	1	9.48540018449294e-166	3	2200002D01Rik
Sec61g	6.71952171182391e-170	0.247611171287241	0.991	0.984	1.03164816841633e-165	3	Sec61g
Smco4	2.52242623935997e-169	0.216621692651291	0.534	0.319	3.87268100528936e-165	3	Smco4
Rcn1	3.88274940911801e-169	0.203722283826545	0.515	0.299	5.96118516781887e-165	3	Rcn1
Chn1	4.34868966489307e-169	0.101039368032175	0.146	0.041	6.67654324251033e-165	3	Chn1
Leprot	6.65431631929774e-169	0.217412000771556	0.569	0.35	1.02163718450178e-164	3	Leprot
Sprr2a1	1.75335932384066e-168	0.185815245921617	0.328	0.152	2.69193256989256e-164	3	Sprr2a1
Gpx3	5.17729090215799e-168	0.172138835892585	0.243	0.096	7.94869472208316e-164	3	Gpx3
Chmp2b	1.35181942115652e-167	0.224879639511513	0.612	0.398	2.0754483573016e-163	3	Chmp2b
Tyro3	2.37394608819163e-167	0.176850120916852	0.399	0.203	3.64471942920061e-163	3	Tyro3
Galnt161	3.04844423220869e-167	0.189801431622141	0.418	0.218	4.68027642971e-163	3	Galnt16
Nucb2	9.35194996139123e-167	0.152779019537045	0.293	0.127	1.4358048775724e-162	3	Nucb2
Coa5	1.12747390709912e-165	0.210911842434158	0.543	0.33	1.73101068956928e-161	3	Coa5
Ildr1	2.57528123367535e-165	0.208545339323819	0.494	0.286	3.95382927806176e-161	3	Ildr1
Sp6	3.21274754624514e-165	0.127586805691055	0.213	0.078	4.93253130775016e-161	3	Sp6
Cln3	3.41400958328508e-165	0.146629391002072	0.281	0.12	5.24152891321758e-161	3	Cln3
Wfs1	4.30731050044764e-165	0.150273447927499	0.261	0.108	6.61301381133726e-161	3	Wfs1
Acly	2.85774521766153e-164	0.226986035015872	0.626	0.41	4.38749623267574e-160	3	Acly
Sdr42e1	3.41485160092483e-164	0.183240352237323	0.413	0.216	5.24282166289989e-160	3	Sdr42e1
Mlec	5.40131008989452e-164	0.225507065865923	0.58	0.366	8.29263138101505e-160	3	Mlec
Gbf1	9.16562686601267e-164	0.166780417436922	0.341	0.163	1.40719869273893e-159	3	Gbf1
Bspry	1.7942280353582e-162	0.171879034054665	0.397	0.204	2.75467830268544e-158	3	Bspry
Bnipl	2.40264705745007e-162	0.129824379735654	0.226	0.086	3.68878402730309e-158	3	Bnipl
Ly6g6e	2.66056417060637e-162	0.117660262731389	0.188	0.064	4.08476417113196e-158	3	Ly6g6e
2310035C23Rik	2.73435001299837e-162	0.189260257850465	0.417	0.222	4.1980475749564e-158	3	2310035C23Rik
Ttc39a	2.98345041097765e-162	0.105853090264195	0.16	0.049	4.58049141597399e-158	3	Ttc39a
Bmp21	5.24063695400036e-161	0.243797818411184	0.514	0.306	8.04594991547675e-157	3	Bmp2
Rassf7	8.75801120286955e-161	0.199651078317632	0.469	0.267	1.34461745997656e-156	3	Rassf7
Nme4	1.7670550086701e-160	0.143807322491064	0.268	0.113	2.7129595548112e-156	3	Nme4
Sdhaf1	6.4091554269973e-160	0.165126447938318	0.363	0.18	9.83997632706896e-156	3	Sdhaf1
Gorasp1	1.64468888708352e-159	0.153006171875842	0.317	0.146	2.52509084833933e-155	3	Gorasp1
Rer1	3.78160524526291e-159	0.244987847189432	0.854	0.702	5.80589853305214e-155	3	Rer1
Pwwp2b	3.83566703810601e-159	0.146703146835242	0.29	0.128	5.88889960360416e-155	3	Pwwp2b
Nedd8	5.01165261859577e-159	0.246116429803221	0.932	0.852	7.69439026533008e-155	3	Nedd8
Tma7	5.54978374323743e-159	0.20953667912089	0.986	0.972	8.52058298099242e-155	3	Tma7
Sept4	1.94467392094785e-158	0.155893309585018	0.313	0.144	2.98565787083124e-154	3	Sept4
Fam220a	2.18156235555869e-158	0.204842204216826	0.477	0.277	3.34935268448925e-154	3	Fam220a
Aktip	4.32082797332696e-157	0.184916653745147	0.438	0.242	6.63376718744887e-153	3	Aktip
Pkn2	4.35977881168411e-157	0.245031492948816	0.627	0.425	6.69356840957862e-153	3	Pkn2
Tmco4	8.14290901270207e-157	0.173980530591579	0.387	0.2	1.25018082072015e-152	3	Tmco4
Dnase1l2	2.08641081293076e-156	0.238584029650604	0.555	0.353	3.2032665210926e-152	3	Dnase1l2
Rnf181	3.32987833707008e-156	0.224677589499384	0.645	0.438	5.11236221090369e-152	3	Rnf181
Gmfg	4.61182069820033e-155	0.126563420289642	0.199	0.072	7.08052831794697e-151	3	Gmfg
Mrpl57	1.03204739887238e-154	0.267400287457399	0.876	0.775	1.58450237148877e-150	3	Mrpl57
Mmgt2	1.47189562539062e-154	0.171773201616743	0.424	0.228	2.25980135366223e-150	3	Mmgt2
Mal	1.67815153604765e-154	0.208223958147217	0.994	0.988	2.57646605329395e-150	3	Mal
Nme1	9.53233574350764e-154	0.297274456270334	0.834	0.713	1.46349950670073e-149	3	Nme1
Dhcr24	1.24998969590195e-153	0.240280460627707	0.633	0.431	1.91910918011826e-149	3	Dhcr24
Creb3l2	1.66178911576474e-153	0.19242188840118	0.463	0.263	2.5513448294336e-149	3	Creb3l2
Cdk18	4.6498880138508e-153	0.169077843870564	0.331	0.161	7.13897306766513e-149	3	Cdk18
Comt	9.13842413546484e-153	0.229706744591137	0.681	0.485	1.40302225751792e-148	3	Comt
Sbsn	2.77508369575757e-152	0.211861106127086	0.375	0.197	4.26058599809659e-148	3	Sbsn
Ppfibp21	4.23127783776181e-152	0.234140665923767	0.688	0.489	6.49628086431571e-148	3	Ppfibp2
Atp6v1g1	7.02002439021417e-152	0.265958941272652	0.876	0.752	1.07778434462958e-147	3	Atp6v1g1
Parl	2.43219033386508e-151	0.207261974445421	0.57	0.365	3.73414181958306e-147	3	Parl
Kctd1	1.95145452612043e-150	0.182946615466595	0.449	0.253	2.9960681339527e-146	3	Kctd1
Lactb	1.19168564957699e-148	0.133457402245733	0.244	0.102	1.82959497779556e-144	3	Lactb
Cep290	2.17097573165671e-148	0.136390356218483	0.254	0.108	3.33309904081255e-144	3	Cep290
4930452B06Rik	3.58513708260791e-148	0.141999740171003	0.297	0.137	5.50426096292793e-144	3	4930452B06Rik
Prr13	4.02914086229307e-148	0.262432413330033	0.903	0.806	6.18593996587855e-144	3	Prr13
Neu1	6.56611216503781e-148	0.148232189606629	0.284	0.129	1.00809520069825e-143	3	Neu1
Psmb8	7.46035593712111e-148	0.175915978927575	0.378	0.198	1.1453884470262e-143	3	Psmb8
Pde3b	1.00622385754222e-147	0.137484684907587	0.251	0.106	1.54485548848457e-143	3	Pde3b
Mgat3	1.10746075630873e-147	0.199062686451543	0.469	0.275	1.70028449916079e-143	3	Mgat3
Hint3	1.64511977465413e-147	0.231830324117395	0.602	0.407	2.52575239002648e-143	3	Hint3
Sptlc1	2.6581712191566e-147	0.195366308848551	0.443	0.254	4.08109027277113e-143	3	Sptlc1
Gabbr1	3.64750793384539e-147	0.126924680988218	0.235	0.096	5.60001893083282e-143	3	Gabbr1
Chp11	4.44722674479455e-146	0.232959252494241	0.822	0.66	6.82782722128307e-142	3	Chp1
Mt1	6.93167537932125e-146	0.371432799908255	0.973	0.972	1.06422012098719e-141	3	Mt1
Tctex1d2	9.22041391017443e-146	0.141174818279128	0.288	0.132	1.41561014762908e-141	3	Tctex1d2
Yipf6	2.73962561435768e-145	0.178726586122448	0.467	0.271	4.20614720572334e-141	3	Yipf6
Tmem55a	3.11432038268121e-145	0.150494186781908	0.342	0.17	4.78141608353047e-141	3	Tmem55a
Pik3r3	3.4964442687069e-145	0.127616311504977	0.23	0.094	5.3680908857457e-141	3	Pik3r3
Bri3bp	4.30851239031211e-145	0.164094520107386	0.4	0.215	6.61485907284619e-141	3	Bri3bp
Gpr137b	9.68383893255354e-145	0.149564011367799	0.338	0.167	1.48675979131494e-140	3	Gpr137b
Zdhhc4	1.35013578726927e-144	0.17744490613563	0.419	0.233	2.07286347419451e-140	3	Zdhhc4
Tmbim4	3.01744005124526e-144	0.257515109128126	0.685	0.504	4.63267571067685e-140	3	Tmbim4
Slc27a4	4.30486853452932e-144	0.171982178049331	0.44	0.247	6.60926466106286e-140	3	Slc27a4
Uck1	6.6112579837654e-143	0.130195304627313	0.243	0.103	1.0150264382475e-138	3	Uck1
Def8	6.6554178317049e-143	0.115846967158883	0.192	0.071	1.02180629970165e-138	3	Def8
Nhp2	9.18237868341865e-143	0.22799440744156	0.886	0.767	1.40977059926527e-138	3	Nhp2
Ndufb3	1.05202964543665e-142	0.250160801019853	0.858	0.724	1.61518111463888e-138	3	Ndufb3
Tmem120a	2.8575261881921e-142	0.142749252410242	0.309	0.148	4.38715995673133e-138	3	Tmem120a
Susd6	3.18942595308159e-142	0.162658628317068	0.337	0.169	4.89672566576617e-138	3	Susd6
Vamp8	3.56621984985222e-142	0.217227477645906	0.988	0.97	5.47521733547812e-138	3	Vamp8
Cipc	5.26632279847573e-142	0.118566842698372	0.206	0.08	8.08538539249978e-138	3	Cipc
Tmprss11a	6.47843940087072e-142	0.118429088256202	0.2	0.076	9.94634801215681e-138	3	Tmprss11a
Gm9844	7.26525483438113e-142	0.112140976088428	0.182	0.066	1.11543457472254e-137	3	Gm9844
Ndufa13	1.69912488525844e-141	0.229473778045537	0.984	0.96	2.60866643633728e-137	3	Ndufa13
Klhdc7a	4.42798547276566e-141	0.124079458367103	0.226	0.092	6.79828609633712e-137	3	Klhdc7a
Pcbp4	5.3344594905489e-141	0.107870782043946	0.183	0.067	8.18999565583973e-137	3	Pcbp4
Pla2g12a	2.45842627864013e-140	0.165898592546062	0.381	0.203	3.77442186559619e-136	3	Pla2g12a
Spire1	1.15766459176766e-139	0.114311655563654	0.212	0.084	1.77736244774089e-135	3	Spire1
Atp6v0a1	2.90873069948803e-139	0.188991094668878	0.478	0.285	4.46577424292397e-135	3	Atp6v0a1
Pdha1	3.56025544243468e-139	0.214037107963145	0.688	0.496	5.46606018076997e-135	3	Pdha1
Cptp	3.98816297840479e-139	0.112092495585579	0.195	0.074	6.12302662074488e-135	3	Cptp
BC051226	7.05674606897889e-139	0.105681769735127	0.177	0.064	1.08342222397033e-134	3	BC051226
Pgrmc1	1.83180800047039e-138	0.249756017243591	0.926	0.844	2.81237482312218e-134	3	Pgrmc1
Prap1	4.64921118027828e-138	0.134942274152542	0.287	0.134	7.13793392508124e-134	3	Prap1
Hmgcr	7.63745073057908e-138	0.168714982569632	0.378	0.201	1.17257781066581e-133	3	Hmgcr
Faah	2.09447207715575e-137	0.108302787970588	0.182	0.067	3.21564298005722e-133	3	Faah
Coa4	2.8111764098451e-137	0.145002867411331	0.302	0.146	4.31599914203518e-133	3	Coa4
Tmem54	2.8327705602407e-137	0.187866907546907	0.508	0.312	4.34915264113755e-133	3	Tmem54
Arhgdib	3.2895199692608e-137	0.184909218845009	0.474	0.284	5.05040000880611e-133	3	Arhgdib
BC017643	1.86113982689775e-136	0.123735028580678	0.237	0.101	2.85740797623611e-132	3	BC017643
Synrg	4.17199562768876e-136	0.153461479429072	0.348	0.18	6.40526488719056e-132	3	Synrg
Cltb	5.78494698962926e-136	0.23775052234023	0.851	0.738	8.8816291131778e-132	3	Cltb
Phlpp1	2.5591319264281e-135	0.141756763839965	0.324	0.162	3.92903524664507e-131	3	Phlpp1
Rad23b	3.97638455163173e-135	0.218350210421223	0.755	0.578	6.10494320212019e-131	3	Rad23b
Cyb561	4.05914802318103e-135	0.173592148113752	0.481	0.288	6.23200995998984e-131	3	Cyb561
Pxmp4	4.09371988527332e-135	0.138599200244209	0.292	0.139	6.28508813986012e-131	3	Pxmp4
Npdc1	8.03640664609946e-135	0.142183648966011	0.315	0.155	1.23382951237565e-130	3	Npdc1
Epn3	1.1633887588769e-134	0.171285295930398	0.404	0.226	1.7861507615037e-130	3	Epn3
Blvra	1.28495285150548e-134	0.155757783167055	0.314	0.157	1.97278811291636e-130	3	Blvra
Lmbr1	3.25945645357337e-134	0.145445915991421	0.327	0.164	5.00424349317119e-130	3	Lmbr1
Phyh	1.33683655252872e-133	0.176697488748199	0.477	0.286	2.05244515909734e-129	3	Phyh
Vldlr	1.37150330095374e-133	0.129409943713625	0.237	0.102	2.10566901795427e-129	3	Vldlr
Lpcat4	2.40302140199531e-133	0.14295009722382	0.312	0.153	3.6893587584834e-129	3	Lpcat4
Ppcs	4.27783647425833e-133	0.135311391939177	0.27	0.125	6.56776233892881e-129	3	Ppcs
Cab39	1.25277831948614e-132	0.228717558933241	0.67	0.49	1.92339055390707e-128	3	Cab39
Ddx58	1.28271006096208e-132	0.115053417809595	0.202	0.08	1.96934475659508e-128	3	Ddx58
Srgap2	4.31517839815273e-132	0.11853061770394	0.22	0.091	6.62509339468389e-128	3	Srgap2
Ube2m	4.82672084844356e-132	0.224580425496211	0.671	0.494	7.4104645186154e-128	3	Ube2m
Bst2	6.91317553148396e-132	0.164001646631679	0.357	0.189	1.06137983934873e-127	3	Bst2
Tmem110	3.00698666985504e-131	0.120953889728429	0.226	0.096	4.61662663422845e-127	3	Tmem110
Bmp7	3.97115572987356e-131	0.186954265412669	0.553	0.357	6.09691539207487e-127	3	Bmp7
Ccdc25	7.44156743490627e-131	0.138033161705964	0.297	0.144	1.14250384828116e-126	3	Ccdc25
Nlk	1.28653841121677e-130	0.124671691204167	0.228	0.097	1.97522242274111e-126	3	Nlk
Gcsh	6.77977379021684e-130	0.164469326254155	0.444	0.26	1.04089867001199e-125	3	Gcsh
Prss8	7.35346610002015e-130	0.173608466864447	0.478	0.289	1.12897765033609e-125	3	Prss8
Flrt31	7.82496965763202e-130	0.213538422658358	0.434	0.255	1.20136759153624e-125	3	Flrt3
Ensa	1.94915753395465e-129	0.163186918378248	0.441	0.256	2.99254156188057e-125	3	Ensa
Prodh	2.72537688392806e-129	0.114919214522992	0.213	0.088	4.18427112989476e-125	3	Prodh
H2-D1	4.47383342240174e-129	0.239795829945356	0.889	0.776	6.86867645341339e-125	3	H2-D1
Mrs2	8.14718368594931e-129	0.110636110416741	0.2	0.08	1.2508371113038e-124	3	Mrs2
Ccdc12	9.31511147826893e-129	0.238811977524722	0.839	0.717	1.43014906525863e-124	3	Ccdc12
Sh3yl1	9.91090742632385e-129	0.152326469288014	0.372	0.202	1.5216216171635e-124	3	Sh3yl1
Gdpd1	1.92038697504128e-128	0.172322520750377	0.491	0.3	2.94837012278087e-124	3	Gdpd1
Crebl2	1.20345956952873e-127	0.11096206972542	0.194	0.077	1.84767147709746e-123	3	Crebl2
Dpcd	2.30633089819851e-126	0.21382365756374	0.413	0.246	3.54090982800417e-122	3	Dpcd
Mycl	2.42476815113818e-126	0.195022502702578	0.548	0.359	3.72274654244244e-122	3	Mycl
Usb1	2.92912976479442e-126	0.117294109128891	0.214	0.09	4.49709292788888e-122	3	Usb1
Reps2	4.1072628662763e-126	0.170101887800802	0.434	0.255	6.305880678594e-122	3	Reps2
Atp6v0e	8.8571823456148e-126	0.212971272765083	0.974	0.937	1.35984320552224e-121	3	Atp6v0e
D730003I15Rik	1.01051539058739e-125	0.134879869678141	0.298	0.147	1.55144427916881e-121	3	D730003I15Rik
Derl1	1.11799248021724e-125	0.201158286201321	0.642	0.458	1.71645385487753e-121	3	Derl1
Snx8	1.54849994452147e-125	0.118136114162748	0.234	0.103	2.37741196482382e-121	3	Snx8
L3mbtl2	2.10700064846558e-125	0.108964251346127	0.19	0.075	3.23487809558921e-121	3	L3mbtl2
Myo5a	4.04731668561611e-125	0.134171566739349	0.293	0.144	6.21384530742642e-121	3	Myo5a
Svip	9.53068369634705e-125	0.128292017284121	0.279	0.134	1.46324586790016e-120	3	Svip
Lrrc8e	1.42113383277719e-124	0.148934387125816	0.336	0.177	2.18186677346282e-120	3	Lrrc8e
Acss2	1.73358893513123e-124	0.135058921198199	0.303	0.151	2.66157909210697e-120	3	Acss2
Cdc34	4.90376547448193e-124	0.18440484374893	0.555	0.363	7.5287511329721e-120	3	Cdc34
Adh7	9.88945612696138e-124	0.185190362691805	0.389	0.222	1.51832819917238e-119	3	Adh7
2610001J05Rik	1.3924887458603e-123	0.219954085464267	0.709	0.539	2.13788797151932e-119	3	2610001J05Rik
Lztfl1	2.3851654965355e-123	0.125880050201141	0.249	0.114	3.66194458683095e-119	3	Lztfl1
Pon3	3.51177269046672e-123	0.160426694065486	0.415	0.24	5.39162461167356e-119	3	Pon3
Borcs8	3.58662037513717e-123	0.179281486983968	0.58	0.388	5.50653826194809e-119	3	Borcs8
Adi1	3.59653351358902e-123	0.160060220459928	0.399	0.227	5.52175790341322e-119	3	Adi1
Ap3s1	6.06230080930245e-123	0.181899222115953	0.508	0.324	9.30745043252206e-119	3	Ap3s1
Hmox1	1.2335328845647e-122	0.186938647631983	0.373	0.207	1.89384303767218e-118	3	Hmox1
Pgp	1.28436075423684e-122	0.172679498597039	0.394	0.225	1.97187906597981e-118	3	Pgp
G6pdx	1.89239712087436e-122	0.207406498810856	0.696	0.519	2.90539729967841e-118	3	G6pdx
Hadhb	2.42062674907213e-122	0.200741621508004	0.572	0.392	3.71638824785045e-118	3	Hadhb
Fam32a	4.37589454133608e-122	0.203235565902487	0.664	0.487	6.71831088931328e-118	3	Fam32a
Tmem141	4.53061308925445e-122	0.156240473262699	0.408	0.235	6.95585027593235e-118	3	Tmem141
Dap	6.0729769674288e-122	0.209138187625324	0.95	0.894	9.32384153809344e-118	3	Dap
Nipal3	8.8286203223723e-122	0.127397566933587	0.27	0.129	1.35545807809382e-117	3	Nipal3
Arpc5l	1.74587564282946e-121	0.215052442495305	0.798	0.645	2.68044287443607e-117	3	Arpc5l
Ptpra	3.2631945866826e-121	0.146106903623203	0.333	0.176	5.0099826489338e-117	3	Ptpra
Plekhh1	3.5743924808234e-121	0.154228559333253	0.399	0.228	5.48776477580817e-117	3	Plekhh1
Eif2b1	8.23787696875372e-121	0.125591923093934	0.259	0.122	1.26476125101276e-116	3	Eif2b1
Urm1	1.54891189241468e-120	0.151873953987918	0.381	0.214	2.37804442842426e-116	3	Urm1
Aco1	1.7423705029584e-120	0.134846442292476	0.317	0.163	2.67506143319204e-116	3	Aco1
Capn13	1.74950148307752e-120	0.130275838712837	0.261	0.124	2.68600962696892e-116	3	Capn13
Ctsh1	2.03498352957469e-120	0.206370296359295	0.956	0.906	3.12431021295602e-116	3	Ctsh
Rufy3	2.84300435283875e-120	0.119368052179898	0.246	0.113	4.36486458291334e-116	3	Rufy3
Tmed3	5.61533800291195e-120	0.192336713239276	0.663	0.483	8.62122843587071e-116	3	Tmed3
Meis3	6.81068999204196e-120	0.102602981392792	0.179	0.07	1.0456452344782e-115	3	Meis3
Med8	7.50947721345912e-120	0.143056810769858	0.361	0.197	1.15293003658238e-115	3	Med8
Tbc1d9	9.87073192910554e-120	0.149193229493104	0.344	0.185	1.51545347307557e-115	3	Tbc1d9
Aes1	1.01886538988538e-119	0.203672533647291	0.961	0.947	1.56426403309103e-115	3	Aes
Abcb10	4.37943718913403e-119	0.114074051262227	0.209	0.089	6.72374991647748e-115	3	Abcb10
Ebp	6.41253489974951e-119	0.150450579352281	0.399	0.229	9.84516483158542e-115	3	Ebp
Dcaf12l1	7.18653399857586e-119	0.128953328209555	0.243	0.112	1.10334856480135e-114	3	Dcaf12l1
2410131K14Rik	3.75284635165213e-118	0.108936947715411	0.207	0.088	5.76174500369151e-114	3	2410131K14Rik
Fuca2	5.43262577131728e-118	0.171589969973692	0.498	0.316	8.34071034670342e-114	3	Fuca2
Ankrd46	7.49070295277427e-118	0.123695918625889	0.218	0.095	1.15004762433943e-113	3	Ankrd46
Lrrc28	8.37150226137802e-118	0.108813742516206	0.198	0.082	1.28527674218937e-113	3	Lrrc28
Secisbp2l	1.1796966867223e-117	0.131776086870897	0.28	0.138	1.81118832312475e-113	3	Secisbp2l
Esrp2	1.65038066736829e-117	0.158437656096413	0.419	0.247	2.53382943861054e-113	3	Esrp2
Blnk	2.24142393642122e-117	0.102502615055577	0.19	0.077	3.44125816958749e-113	3	Blnk
1110032A03Rik	2.75190726997106e-117	0.158223554797299	0.451	0.272	4.22500323158657e-113	3	1110032A03Rik
Pid1	3.06543297967225e-117	0.102417435000305	0.193	0.079	4.70635925369081e-113	3	Pid1
Pop4	4.43980702544365e-117	0.13422309454936	0.31	0.16	6.81643572616364e-113	3	Pop4
Cldn231	6.07875579403904e-117	0.216816026640155	0.58	0.401	9.33271377058814e-113	3	Cldn23
D15Ertd621e1	6.41772162265129e-117	0.245368320044913	0.456	0.296	9.85312800725653e-113	3	D15Ertd621e
Vsig10	6.48311827503084e-117	0.142506153886607	0.36	0.198	9.95353148765485e-113	3	Vsig10
Hdac5	7.7809241512964e-117	0.137160470106638	0.316	0.165	1.19460528494854e-112	3	Hdac5
Krtcap2	8.13536678652139e-117	0.22972528713986	0.881	0.785	1.24902286273463e-112	3	Krtcap2
Susd4	9.46303752553915e-117	0.100591359966359	0.182	0.072	1.45286015129603e-112	3	Susd4
1110065P20Rik	1.49339913093954e-116	0.162297966092847	0.445	0.27	2.29281568573148e-112	3	1110065P20Rik
Tsr1	3.1751978285216e-116	0.113932270493359	0.217	0.095	4.87488122612921e-112	3	Tsr1
Cfl2	5.13479919781177e-116	0.174137034505179	0.515	0.334	7.88345720840041e-112	3	Cfl2
Zfp266	5.17291740254313e-116	0.185209295905639	0.48	0.305	7.94198008812447e-112	3	Zfp266
Cln8	5.2337087242216e-116	0.127130475147488	0.279	0.138	8.03531300429742e-112	3	Cln8
Acot1	5.24260825335953e-116	0.189874803231029	0.594	0.41	8.04897645138289e-112	3	Acot1
Cd81	2.08180506832991e-115	0.259455626112057	0.647	0.493	3.19619532140692e-111	3	Cd81
Fam189a2	5.22974037806292e-115	0.106408322220179	0.187	0.077	8.02922040244001e-111	3	Fam189a2
Atp6v0d1	2.34890306834658e-114	0.176371626703798	0.542	0.364	3.60627088083251e-110	3	Atp6v0d1
Hax1	6.15585350828925e-114	0.158995891812626	0.465	0.289	9.45108189127648e-110	3	Hax1
Mospd2	1.00182809142478e-113	0.116425251895522	0.224	0.101	1.53810666876446e-109	3	Mospd2
Eif2s2	1.12528799471751e-113	0.212380309318448	0.904	0.812	1.7276546582898e-109	3	Eif2s2
Pomp	1.47037708912389e-113	0.207416807721871	0.913	0.812	2.25746994493191e-109	3	Pomp
Hid1	1.54274892857293e-113	0.131452690418491	0.312	0.163	2.36858243003801e-109	3	Hid1
Serp1	1.95319852220846e-113	0.19906711303279	0.688	0.516	2.99874569114665e-109	3	Serp1
Ap1s3	3.29523490604946e-113	0.103091761272869	0.199	0.084	5.05917415125773e-109	3	Ap1s3
Myo5b	6.54495405125842e-113	0.131215754923194	0.297	0.153	1.00484679548971e-108	3	Myo5b
Gns	1.78003402214798e-112	0.188908571219131	0.533	0.359	2.73288623420379e-108	3	Gns
Sorbs2	4.77376441372816e-112	0.114424805350618	0.239	0.111	7.32916050439684e-108	3	Sorbs2
Gskip	6.63382657097383e-112	0.134607985208528	0.338	0.184	1.01849139344161e-107	3	Gskip
Farp1	2.50270171344688e-111	0.116163303055613	0.24	0.113	3.842397940655e-107	3	Farp1
Slc39a10	8.36343447118059e-111	0.116197121738811	0.231	0.107	1.28403809436036e-106	3	Slc39a10
Gabarap	1.19737476920792e-110	0.1697814677844	0.99	0.976	1.83832948316491e-106	3	Gabarap
Tmprss2	1.25013645845161e-110	0.200008683456179	0.949	0.893	1.91933450466075e-106	3	Tmprss2
Cops2	1.62481528600401e-110	0.146711819936916	0.416	0.247	2.49457890860196e-106	3	Cops2
Snap29	1.70449493846837e-110	0.122993465236884	0.269	0.133	2.61691107903048e-106	3	Snap29
Slc25a4	2.82496550863702e-110	0.243020180243809	0.764	0.645	4.33716954541042e-106	3	Slc25a4
Psapl1	1.0606854073483e-109	0.175823295897234	0.478	0.304	1.62847030590185e-105	3	Psapl1
Deptor	1.27303296183888e-109	0.128194313402516	0.313	0.165	1.95448750631123e-105	3	Deptor
Tspan5	2.86403184082936e-109	0.111043574928875	0.215	0.097	4.39714808522531e-105	3	Tspan5
Aasdhppt	3.90078843029835e-109	0.119369759453873	0.252	0.122	5.98888047703706e-105	3	Aasdhppt
Osbp	3.98921261676765e-109	0.118195568062156	0.25	0.12	6.12463813052338e-105	3	Osbp
Arl6ip1	1.13433295302962e-108	0.18360782710984	0.869	0.749	1.74154138278638e-104	3	Arl6ip1
Nrd1	1.272970962555e-108	0.160717947123688	0.449	0.279	1.9543923188107e-104	3	Nrd1
Leprotl1	1.38747753948442e-108	0.156450469085894	0.438	0.269	2.13019426637044e-104	3	Leprotl1
Ydjc	1.40027283528948e-108	0.112792914537064	0.231	0.108	2.14983888401995e-104	3	Ydjc
Ube2l3	3.62517889328552e-108	0.20473563632017	0.751	0.606	5.56573715486126e-104	3	Ube2l3
Rbms2	5.94711597134134e-108	0.188729789381566	0.636	0.466	9.13060715080035e-104	3	Rbms2
Kifap3	6.35087214125745e-108	0.108189563987168	0.209	0.093	9.75049399847256e-104	3	Kifap3
Cdpf1	6.93845374715514e-108	0.142650270253938	0.38	0.22	1.06526080380073e-103	3	Cdpf1
Ano10	1.17191842674641e-107	0.115511095488578	0.248	0.12	1.79924636058377e-103	3	Ano10
Mpp7	1.32886024448675e-107	0.112998273016834	0.256	0.125	2.04019913336051e-103	3	Mpp7
Nudt5	1.45386826483155e-107	0.143122003666506	0.381	0.221	2.23212394699587e-103	3	Nudt5
Lgals31	2.2040244421715e-107	0.182194162558167	0.998	0.998	3.38383872606591e-103	3	Lgals3
Ifnar2	3.66178250007672e-107	0.104278323104753	0.212	0.095	5.62193467236779e-103	3	Ifnar2
Gmppb	3.72945664598463e-107	0.107289935385493	0.212	0.095	5.72583478858021e-103	3	Gmppb
Mospd1	9.2163737784302e-107	0.106786867492389	0.194	0.084	1.41498986620239e-102	3	Mospd1
Stt3b	1.21259064614607e-106	0.180941706736523	0.616	0.438	1.86169041902805e-102	3	Stt3b
Cox14	1.45688370035903e-106	0.201469153908242	0.93	0.866	2.23675354516123e-102	3	Cox14
Hsd17b10	2.0388116108576e-106	0.191534943163991	0.672	0.509	3.13018746614967e-102	3	Hsd17b10
2810004N23Rik	2.99515824133724e-106	0.138722416660332	0.354	0.2	4.59846644792506e-102	3	2810004N23Rik
Msx2	3.53138036206927e-106	0.145298495843734	0.391	0.229	5.42172826988495e-102	3	Msx2
Higd1a	8.12787818039347e-106	0.209528095151716	0.755	0.608	1.24787313703581e-101	3	Higd1a
Epha1	1.26246026377347e-105	0.133054960569896	0.319	0.173	1.93825524297141e-101	3	Epha1
Cdc25a	1.31284318382797e-105	0.104179688822636	0.213	0.096	2.01560814013108e-101	3	Cdc25a
Dusp19	1.54788525329453e-105	0.121209407314171	0.28	0.143	2.37646822938309e-101	3	Dusp19
Acaca	1.41044504612359e-104	0.111104971804444	0.229	0.108	2.16545627931355e-100	3	Acaca
Lpin3	1.5338799894248e-104	0.104820098927007	0.213	0.097	2.35496594776389e-100	3	Lpin3
Ubl4a	1.66983042778285e-104	0.180626242287841	0.618	0.447	2.56369065577501e-100	3	Ubl4a
Arpc4	2.51869717340355e-104	0.17962516458804	0.634	0.463	3.86695577032648e-100	3	Arpc4
Zfp672	2.59086220667287e-104	0.139115061350353	0.393	0.232	3.97775074590486e-100	3	Zfp672
Ralgapb	4.22107390217498e-104	0.12960860857329	0.32	0.174	6.48061476200925e-100	3	Ralgapb
Atp2c1	7.64466300622562e-104	0.147544825409385	0.397	0.237	1.17368511134582e-99	3	Atp2c1
Mapk13	1.06525985746463e-103	0.169687432469058	0.56	0.384	1.63549345916545e-99	3	Mapk13
Ldhb	1.07790445815718e-103	0.255840644441611	0.945	0.884	1.65490671460872e-99	3	Ldhb
3830406C13Rik	2.85096837781548e-103	0.140504449727056	0.4	0.238	4.3770917504601e-99	3	3830406C13Rik
1700020I14Rik	4.1358718589769e-103	0.187816256189097	0.669	0.502	6.34980406508723e-99	3	1700020I14Rik
Dad1	8.17690113000242e-103	0.221436579028085	0.895	0.796	1.25539963048927e-98	3	Dad1
Uqcrb	8.93655776815432e-103	0.223565040283725	0.955	0.916	1.37202971414473e-98	3	Uqcrb
Mxd4	1.00103371650696e-102	0.168279760824347	0.504	0.336	1.53688706495314e-98	3	Mxd4
Atp9a	1.38107711220193e-102	0.127735018191139	0.326	0.179	2.12036769036362e-98	3	Atp9a
Pls3	1.46573250997017e-102	0.130392154156963	0.317	0.173	2.2503391225572e-98	3	Pls3
Fam173b	1.55376547003139e-102	0.121684807423455	0.301	0.161	2.38549612613919e-98	3	Fam173b
Arl4a	3.85277164123996e-102	0.131682551751418	0.308	0.167	5.91516030079572e-98	3	Arl4a
Otud4	4.0646994892718e-102	0.13029868805972	0.32	0.176	6.240533125879e-98	3	Otud4
Slco3a1	5.15933839169284e-102	0.112138245968329	0.232	0.111	7.92113223276601e-98	3	Slco3a1
Slc25a35	5.70409244194384e-102	0.10994222442218	0.234	0.112	8.75749312611638e-98	3	Slc25a35
Dapk1	5.85759546579243e-102	0.115189688253593	0.267	0.136	8.99316631863112e-98	3	Dapk1
Ccm2	7.38949385436068e-102	0.140421039478443	0.371	0.216	1.13450899146e-97	3	Ccm2
Mthfsd	9.47798955691836e-102	0.143444609240568	0.424	0.26	1.45515573667368e-97	3	Mthfsd
Gabarapl1	9.55472442192723e-102	0.140792618223871	0.409	0.247	1.46693684049849e-97	3	Gabarapl1
Myzap	1.14150739770851e-101	0.131229310418806	0.335	0.188	1.75255630770187e-97	3	Myzap
2310011J03Rik	1.52447457610448e-101	0.152362456224096	0.417	0.257	2.34052581669321e-97	3	2310011J03Rik
Dohh	1.6105920760217e-101	0.147278100819805	0.459	0.29	2.47274201431612e-97	3	Dohh
Myl12b	2.88039301024053e-101	0.237212665875827	0.804	0.693	4.42226738862228e-97	3	Myl12b
Ppme1	3.83526553119091e-101	0.12501443550754	0.315	0.171	5.88828317003741e-97	3	Ppme1
Stat1	8.12887290827123e-101	0.132970212171531	0.323	0.179	1.24802585760688e-96	3	Stat1
Parm11	1.31961991327304e-100	0.191628536774919	0.685	0.521	2.0260124528481e-96	3	Parm1
Pgap1	1.38949505293632e-100	0.167756714571734	0.505	0.336	2.13329175477313e-96	3	Pgap1
Rnf144b	1.54631015622804e-100	0.167803070893155	0.533	0.362	2.37404998285691e-96	3	Rnf144b
Emc8	1.90576282219597e-100	0.140828314370464	0.385	0.229	2.92591766091747e-96	3	Emc8
Agpat3	2.68384189330705e-100	0.151300557256061	0.449	0.284	4.12050245879431e-96	3	Agpat3
1110008L16Rik	4.38668091891e-100	0.114020437330556	0.24	0.118	6.73487121480252e-96	3	1110008L16Rik
Nfe2l3	5.51492434341273e-100	0.152325527026142	0.448	0.283	8.46706334444157e-96	3	Nfe2l3
Zfp787	6.41696686140148e-100	0.152589922124086	0.436	0.276	9.85196922230969e-96	3	Zfp787
Tmem183a	6.76814204440839e-100	0.159513760750019	0.539	0.367	1.03911284807802e-95	3	Tmem183a
9130409J20Rik	1.26648847069121e-99	0.136474950198319	0.279	0.147	1.94443974905221e-95	3	9130409J20Rik
Zdhhc9	1.26797696396025e-99	0.128187593881938	0.355	0.203	1.94672503276818e-95	3	Zdhhc9
Srp14	2.17775494410844e-99	0.201194186355417	0.872	0.765	3.34350716568969e-95	3	Srp14
Cr1l	3.3955354189661e-99	0.131401478896263	0.355	0.204	5.21316552873865e-95	3	Cr1l
Tcp11l1	4.26143128707722e-99	0.115750308204003	0.266	0.136	6.54257545504966e-95	3	Tcp11l1
Pld3	5.89317952928291e-99	0.121572943362301	0.3	0.162	9.04779853130805e-95	3	Pld3
Atp10b	1.60506169222416e-98	0.137852389490129	0.378	0.224	2.46425121607175e-94	3	Atp10b
Fam177a	1.79514219114949e-98	0.159036799509327	0.429	0.271	2.7560818060718e-94	3	Fam177a
Knop1	3.4139362319634e-98	0.164436708285143	0.508	0.343	5.24141629693341e-94	3	Knop1
Arpc5	3.65047346413941e-98	0.178515392618339	0.746	0.591	5.60457190949324e-94	3	Arpc5
Mapk1	6.54216143605297e-98	0.171973095427696	0.668	0.5	1.00441804527721e-93	3	Mapk1
Smarca4	1.42901949261294e-97	0.177041376324333	0.67	0.503	2.19397362700865e-93	3	Smarca4
Gcc2	1.4296329284083e-97	0.126032730817072	0.32	0.178	2.19491543498526e-93	3	Gcc2
Tom1l2	1.5587581072307e-97	0.110639101231241	0.25	0.126	2.3931613220313e-93	3	Tom1l2
Tmod3	1.56465620067654e-97	0.158643763741207	0.505	0.337	2.40221666489869e-93	3	Tmod3
Smdt1	1.70748228628745e-97	0.193658079815975	0.957	0.918	2.62149755413712e-93	3	Smdt1
Derl2	1.9086827327305e-97	0.129745950891438	0.328	0.185	2.93040059956114e-93	3	Derl2
Hdac3	2.07056813617059e-97	0.142276183350368	0.402	0.246	3.1789432594627e-93	3	Hdac3
Cers5	2.58733270066629e-97	0.111676457766886	0.256	0.13	3.97233189533295e-93	3	Cers5
Bpgm	2.67326361636715e-97	0.104507899160603	0.229	0.111	4.10426163020848e-93	3	Bpgm
Crb3	5.39617352430293e-97	0.169682637261129	0.622	0.449	8.28474521186228e-93	3	Crb3
Acadsb	6.78262307496977e-97	0.112020676201568	0.248	0.125	1.04133612070011e-92	3	Acadsb
Smagp	1.00464879566255e-96	0.178942707519829	0.794	0.645	1.54243729598072e-92	3	Smagp
Ap1b1	1.01777496678322e-96	0.1404489102603	0.442	0.278	1.56258990650228e-92	3	Ap1b1
Dtx4	1.13629433093949e-96	0.105984319664737	0.238	0.117	1.7445526862914e-92	3	Dtx4
Mgat2	1.39138402817618e-96	0.138217358615497	0.381	0.229	2.13619189845889e-92	3	Mgat2
Surf4	2.06422399034005e-96	0.160396218239888	0.557	0.388	3.16920309236908e-92	3	Surf4
Bpnt1	5.62308429912524e-96	0.110797829407329	0.248	0.125	8.63312132444698e-92	3	Bpnt1
Snap23	6.98445292241996e-96	0.13035115947251	0.376	0.223	1.07232305717914e-91	3	Snap23
Pithd1	9.63904981816041e-96	0.118018034936358	0.292	0.158	1.47988331858217e-91	3	Pithd1
Sppl2a	9.84494800364256e-96	0.144017597560456	0.351	0.206	1.51149486699924e-91	3	Sppl2a
Arfip1	1.13869994252822e-95	0.145457871417955	0.438	0.278	1.74824602176357e-91	3	Arfip1
Atp13a1	1.41179527410336e-95	0.118422072185402	0.281	0.15	2.16752928433089e-91	3	Atp13a1
Ap1m2	2.0752856115616e-95	0.124544811755976	0.359	0.209	3.18618599943052e-91	3	Ap1m2
Smim14	2.09394941113726e-95	0.173834515060095	0.985	0.968	3.21484053091903e-91	3	Smim14
Dcaf4	2.95912250453107e-95	0.106280669953373	0.237	0.118	4.54314078120656e-91	3	Dcaf4
Erlin1	4.21649966482119e-95	0.101989372841905	0.222	0.107	6.47359193539997e-91	3	Erlin1
Tmem125	5.51301533459437e-95	0.111463648486801	0.237	0.118	8.46413244320274e-91	3	Tmem125
Basp11	7.38647086997256e-95	0.199096699112192	0.847	0.727	1.13404487266689e-90	3	Basp1
Tax1bp3	1.01587951948964e-94	0.173922290232053	0.586	0.426	1.55967982627244e-90	3	Tax1bp3
Trappc6a	1.08375642228529e-94	0.185976732816105	0.833	0.71	1.66389123513461e-90	3	Trappc6a
Nrarp	1.29942178993105e-94	0.161408414411508	0.503	0.334	1.99500227408114e-90	3	Nrarp
Arhgef18	1.79024805801209e-94	0.13954025461286	0.356	0.211	2.74856784346596e-90	3	Arhgef18
Ide	1.87444604298997e-94	0.123947649715421	0.337	0.193	2.8778370098025e-90	3	Ide
Pdrg1	2.90109869054296e-94	0.142803355207571	0.423	0.265	4.45405681959061e-90	3	Pdrg1
Atg12	5.44903871774816e-94	0.131549624295588	0.378	0.226	8.36590914335875e-90	3	Atg12
Snhg20	5.5334846550639e-94	0.14067071290676	0.323	0.184	8.49555899091961e-90	3	Snhg20
Idnk	5.67042729091943e-94	0.14915555417156	0.493	0.331	8.70580701974859e-90	3	Idnk
Ccdc167	8.22910855236983e-94	0.102133928803398	0.21	0.099	1.26341503604534e-89	3	Ccdc167
Rangap1	1.06679061922083e-93	0.128420229828119	0.383	0.23	1.63784363768975e-89	3	Rangap1
Stx12	1.66527579243313e-93	0.163851027332364	0.605	0.437	2.55669792412259e-89	3	Stx12
Fam53a	2.86049736024092e-93	0.126860494581407	0.341	0.198	4.39172159717788e-89	3	Fam53a
Ccng1	4.11348719500041e-93	0.204806406900423	0.632	0.479	6.31543689048413e-89	3	Ccng1
Slc45a4	4.1275417351058e-93	0.103894413086318	0.223	0.109	6.33701482590793e-89	3	Slc45a4
BC004004	4.63654292133881e-93	0.151469796340877	0.496	0.332	7.11848434713148e-89	3	BC004004
Timm13	6.51746399148729e-93	0.186463456548832	0.92	0.847	1.00062624661304e-88	3	Timm13
Tmem98	8.15242217687599e-93	0.109074569397507	0.258	0.134	1.25164137681577e-88	3	Tmem98
Nars	1.15921470747575e-92	0.136502426895317	0.413	0.258	1.77974234038752e-88	3	Nars
Cox5a	1.20207289456043e-92	0.180928779194563	0.967	0.946	1.84554251501863e-88	3	Cox5a
Hexa	2.04345929935662e-92	0.150763586561301	0.457	0.298	3.13732306230222e-88	3	Hexa
Mtfr1l	2.41866544815197e-92	0.159051197327819	0.564	0.4	3.71337706254772e-88	3	Mtfr1l
0610007P14Rik	4.33300250603194e-92	0.184079732964651	0.375	0.235	6.65245874751084e-88	3	0610007P14Rik
Ehd1	4.33308677569224e-92	0.113743266592443	0.27	0.143	6.6525881267203e-88	3	Ehd1
1600012H06Rik	5.55928461455207e-92	0.125828905874154	0.361	0.213	8.5351696687218e-88	3	1600012H06Rik
Vti1b1	8.54988743356364e-92	0.190100562354562	0.818	0.702	1.31266421767503e-87	3	Vti1b
Eif4ebp2	9.54928472060083e-92	0.193812787254183	0.342	0.202	1.46610168315385e-87	3	Eif4ebp2
Med28	1.00191650653756e-91	0.179498148545826	0.636	0.479	1.53824241248712e-87	3	Med28
Ube2d1	1.15445947059335e-91	0.145524383820407	0.528	0.359	1.77244162520197e-87	3	Ube2d1
Ncbp2	1.58536454541728e-91	0.131303098911667	0.378	0.229	2.43401018657914e-87	3	Ncbp2
Ivd	1.65894832404087e-91	0.125342281791157	0.341	0.198	2.54698336189994e-87	3	Ivd
Rfc5	2.30768290352893e-91	0.101895247894655	0.213	0.102	3.54298556178796e-87	3	Rfc5
Csk	3.04016334893179e-91	0.12965771022832	0.371	0.223	4.66756278961498e-87	3	Csk
Pole3	3.23234331618398e-91	0.128130409180101	0.396	0.242	4.96261669333726e-87	3	Pole3
Ubr3	8.77769788162971e-91	0.126315264538317	0.336	0.195	1.34763995576661e-86	3	Ubr3
Abcc1	1.17568542259003e-90	0.102158386847157	0.212	0.102	1.80502982930247e-86	3	Abcc1
Galk1	1.58356304591567e-90	0.123449228887989	0.305	0.171	2.43124434439432e-86	3	Galk1
Sys1	1.60529234630605e-90	0.178898029356132	0.855	0.743	2.46460533928368e-86	3	Sys1
Gstm4	1.63512003370139e-90	0.183855105065889	0.779	0.631	2.51039978774175e-86	3	Gstm4
Psma5	2.33079230963564e-90	0.179437444991614	0.708	0.559	3.5784654329836e-86	3	Psma5
Trappc1	2.43167942956129e-90	0.151360827882835	0.479	0.321	3.73335742820545e-86	3	Trappc1
Npc2	2.51411236125963e-90	0.171862510179752	0.866	0.75	3.85991670824191e-86	3	Npc2
Adipor1	5.10331264482702e-90	0.185315150314988	0.784	0.655	7.83511590360292e-86	3	Adipor1
Tmem245	7.48139301884003e-90	0.145102892016057	0.38	0.234	1.14861827018251e-85	3	Tmem245
Jagn1	8.16355990491724e-90	0.130319273481607	0.39	0.239	1.25335135220194e-85	3	Jagn1
Arfip2	9.72466848745581e-90	0.114951801277081	0.299	0.166	1.49302835287909e-85	3	Arfip2
Auts2	1.27566280867086e-89	0.172775186358347	0.486	0.331	1.95852511015237e-85	3	Auts2
Rabgef1	1.3744371685768e-89	0.122482994541543	0.342	0.2	2.11017338491596e-85	3	Rabgef1
Mboat2	1.42674814517277e-89	0.114335396174165	0.29	0.159	2.19048642728376e-85	3	Mboat2
Fam134b	1.73532724969453e-89	0.112811371760823	0.219	0.109	2.66424792645602e-85	3	Fam134b
Abhd5	1.97396727360662e-89	0.119847540894225	0.325	0.186	3.03063195516824e-85	3	Abhd5
Echdc1	2.46061753393352e-89	0.112232958907566	0.295	0.163	3.77778609984813e-85	3	Echdc1
Prom21	2.48502880498875e-89	0.193196143864704	0.794	0.658	3.81526472429923e-85	3	Prom2
Cbx6	3.08812803329296e-89	0.148909079193339	0.504	0.341	4.74120296951468e-85	3	Cbx6
Pi4ka	3.69631294103142e-89	0.108323711364858	0.252	0.132	5.67494925836554e-85	3	Pi4ka
Rnf103	4.11344768919633e-89	0.10136529162112	0.226	0.113	6.31537623722312e-85	3	Rnf103
Cmpk1	4.46034477967332e-89	0.168050983455947	0.689	0.531	6.84796734023245e-85	3	Cmpk1
Gle1	5.33275208396817e-89	0.102161509504023	0.246	0.126	8.18737427451633e-85	3	Gle1
Htatip2	6.29265829589525e-89	0.169211271267672	0.71	0.557	9.66111828168798e-85	3	Htatip2
Lmtk2	6.32694488076787e-89	0.106326902877152	0.23	0.116	9.71375847544291e-85	3	Lmtk2
Sidt1	9.69550800663921e-89	0.126182461599113	0.359	0.213	1.48855134425932e-84	3	Sidt1
Pla2r1	1.55650773928314e-88	0.138427572701775	0.362	0.218	2.3897063321214e-84	3	Pla2r1
Fa2h	1.9541969018024e-88	0.133750821587673	0.444	0.285	3.00027850333723e-84	3	Fa2h
Calm3	2.6948157079058e-88	0.168162102832775	0.624	0.467	4.13735055634778e-84	3	Calm3
Golph3	8.44123067979395e-88	0.187314781565192	0.694	0.547	1.29598214626877e-83	3	Golph3
Cfap36	8.84385873847735e-88	0.112248080464397	0.292	0.162	1.35779763211843e-83	3	Cfap36
Paip2b	1.09334016440868e-87	0.100542109733862	0.232	0.117	1.67860515441664e-83	3	Paip2b
Creb3	2.66425954406151e-87	0.122114068765161	0.317	0.182	4.09043767799764e-83	3	Creb3
Txn2	3.9780338631953e-87	0.171641239637009	0.857	0.739	6.10747539016375e-83	3	Txn2
Tacc1	4.46927752451612e-87	0.112296279169605	0.282	0.154	6.86168178338959e-83	3	Tacc1
Acer3	6.58424838373738e-87	0.105856509480544	0.244	0.126	1.0108796543552e-82	3	Acer3
Tmx2	7.14966727194491e-87	0.118279344005833	0.315	0.181	1.0976884162617e-82	3	Tmx2
Snapin	8.44550007221967e-87	0.137616805241055	0.469	0.31	1.29663762608789e-82	3	Snapin
Mt2	1.07258000776129e-86	0.296073939908476	0.707	0.596	1.6467320859159e-82	3	Mt2
Fbxo3	1.20254565091725e-86	0.132570836208385	0.417	0.265	1.84626833785325e-82	3	Fbxo3
Ralgapa2	1.97141005453755e-86	0.139372693390521	0.454	0.296	3.0267058567315e-82	3	Ralgapa2
Btf3l4	2.37679147863178e-86	0.168890514447426	0.632	0.479	3.64908795714338e-82	3	Btf3l4
Trp53inp2	2.39149813621856e-86	0.111767932937412	0.28	0.154	3.67166708853636e-82	3	Trp53inp2
Zmat3	3.17202608917067e-86	0.111694830927195	0.275	0.15	4.87001165470374e-82	3	Zmat3
Ormdl2	3.20078673341233e-86	0.149528457647065	0.545	0.383	4.91416787180796e-82	3	Ormdl2
Bet1l	6.35859095470174e-86	0.114326928016999	0.306	0.174	9.76234469275359e-82	3	Bet1l
Pck2	7.21112062449614e-86	0.117748047896042	0.347	0.205	1.10712334947889e-81	3	Pck2
Cope	9.34071833761968e-86	0.167602706236869	0.636	0.481	1.43408048637475e-81	3	Cope
Nipal2	2.75444236442521e-85	0.107148907677579	0.266	0.143	4.22889536210202e-81	3	Nipal2
Cox5b	6.21100315800081e-85	0.165920090428838	0.982	0.976	9.53575314847865e-81	3	Cox5b
March8	2.30175980963598e-84	0.124195536442634	0.354	0.214	3.53389183573412e-80	3	March8
Aco2	3.13153225328803e-84	0.155275811934617	0.528	0.374	4.80784146847311e-80	3	Aco2
Bcas3	3.13869762474244e-84	0.14253318507437	0.363	0.223	4.81884246326707e-80	3	Bcas3
Tead1	3.85578266190862e-84	0.133773545827001	0.438	0.284	5.91978312082831e-80	3	Tead1
2310061I04Rik	6.27294411932279e-84	0.113089958847014	0.305	0.174	9.63085110639628e-80	3	2310061I04Rik
Max	7.49757945927745e-84	0.146738802568567	0.542	0.385	1.15110337438287e-79	3	Max
Rab1b	9.86411111415633e-84	0.142867996696959	0.491	0.336	1.51443697935642e-79	3	Rab1b
Snx10	1.12201817764346e-83	0.109624401643776	0.281	0.156	1.72263450813601e-79	3	Snx10
Spata24	1.17298160540475e-83	0.115856093605313	0.313	0.181	1.80087865877791e-79	3	Spata24
Ppil3	1.20878969108735e-83	0.113765535593581	0.284	0.159	1.8558548127264e-79	3	Ppil3
Sec23b	1.37334589875078e-83	0.103535298039497	0.246	0.13	2.10849795835207e-79	3	Sec23b
Ggh	1.58787599097666e-83	0.117369773920094	0.301	0.172	2.43786600894647e-79	3	Ggh
Epb41l4b	1.62043688858585e-83	0.121129828338431	0.356	0.216	2.48785675504585e-79	3	Epb41l4b
Mpc1	2.60708021812555e-83	0.164353527376501	0.654	0.5	4.00265025888815e-79	3	Mpc1
Pde6d	2.80309928454085e-83	0.105434476767067	0.248	0.132	4.30359833155557e-79	3	Pde6d
Ap4s1	2.966849891175e-83	0.10408010577303	0.249	0.132	4.55500463792097e-79	3	Ap4s1
Sar1a	4.23161980565965e-83	0.152464429405237	0.576	0.422	6.49680588762926e-79	3	Sar1a
9130008F23Rik	4.63625325931904e-83	0.156492468266982	0.436	0.287	7.11803962903252e-79	3	9130008F23Rik
Ergic2	4.96318869958611e-83	0.140448422992724	0.467	0.314	7.61998361047456e-79	3	Ergic2
Mvb12a	5.86689104104769e-83	0.15115266369451	0.61	0.453	9.00743781532051e-79	3	Mvb12a
Vps51	6.86317992973597e-83	0.104307359422483	0.255	0.136	1.05370401461236e-78	3	Vps51
Pet100	7.34748131438117e-83	0.186457660322884	0.692	0.56	1.12805880619694e-78	3	Pet100
Fkbp1a1	8.59045930205376e-83	0.171468033334049	0.702	0.565	1.31889321664431e-78	3	Fkbp1a
Psmd13	1.36524863394113e-82	0.126877369786166	0.386	0.242	2.09606622768981e-78	3	Psmd13
Yipf2	1.53948201561419e-82	0.107151746006833	0.266	0.146	2.36356673857246e-78	3	Yipf2
Tmem248	1.54946165241268e-82	0.13455017107068	0.442	0.29	2.37888847494918e-78	3	Tmem248
Mrpl42	2.17310293768727e-82	0.169395787273655	0.715	0.565	3.33636494023126e-78	3	Mrpl42
Cldnd1	2.60464246272076e-82	0.1329907182553	0.411	0.265	3.99890757301518e-78	3	Cldnd1
Ppm1h	2.64474096803067e-82	0.134497113094433	0.497	0.337	4.06047080821749e-78	3	Ppm1h
Cdipt	2.96563274771361e-82	0.128146405720032	0.415	0.267	4.55313595756471e-78	3	Cdipt
Rap1gap	3.42769112302256e-82	0.114908850494495	0.318	0.185	5.26253418117654e-78	3	Rap1gap
Nr2c2ap	4.08462864870878e-82	0.10725083838746	0.264	0.144	6.27113036436258e-78	3	Nr2c2ap
Fundc2	6.3202689217277e-82	0.168166749073643	0.708	0.562	9.70350887552853e-78	3	Fundc2
Srm	7.55831152454824e-82	0.122296187066308	0.326	0.194	1.16042756836389e-77	3	Srm
Lsm3	7.81389314432552e-82	0.133157250678756	0.458	0.305	1.1996670144483e-77	3	Lsm3
Stk24	8.51820116552397e-82	0.138338002317733	0.477	0.324	1.3077994249429e-77	3	Stk24
4930523C07Rik1	1.5601940325694e-81	0.121435689921339	0.319	0.187	2.3953658982038e-77	3	4930523C07Rik
Grb7	1.90550496871197e-81	0.11671280872945	0.323	0.191	2.92552177846349e-77	3	Grb7
3110040N11Rik	3.06114647450546e-81	0.104425772513047	0.24	0.127	4.69977818230824e-77	3	3110040N11Rik
Commd10	5.2815963214698e-81	0.100871126346745	0.245	0.131	8.10883483235259e-77	3	Commd10
Cox7c	6.03938845039503e-81	0.160813635428918	0.997	0.999	9.27227308789148e-77	3	Cox7c
Pex19	6.44620764002251e-81	0.123451319082363	0.405	0.257	9.89686258972656e-77	3	Pex19
Atp5g2	9.64143873019277e-81	0.17613173447445	0.996	0.997	1.4802500882465e-76	3	Atp5g2
Polb	1.24862685437634e-80	0.129084991201961	0.466	0.311	1.91701680952399e-76	3	Polb
Fech	1.35528007863175e-80	0.107961035118716	0.266	0.147	2.08076150472333e-76	3	Fech
Tmem41b	1.48335333753484e-80	0.101027359900086	0.251	0.135	2.27739237911724e-76	3	Tmem41b
Ero1l	2.37848084756495e-80	0.101220609536976	0.243	0.129	3.65168164526647e-76	3	Ero1l
Cab39l	3.34198661241073e-80	0.138491456994565	0.504	0.349	5.13095204603419e-76	3	Cab39l
Zbtb18	4.51175193665773e-80	0.112037694148467	0.301	0.174	6.92689274835061e-76	3	Zbtb18
Cox6b1	6.02174923360653e-80	0.152818700580473	0.997	0.997	9.24519159835611e-76	3	Cox6b1
Polr3k	8.18772166681934e-80	0.13390276910524	0.458	0.308	1.25706090750677e-75	3	Polr3k
Emc1	1.05488900090373e-79	0.116091828241869	0.315	0.186	1.61957108308749e-75	3	Emc1
Mcl1	1.25513862492331e-79	0.148046792571955	0.607	0.45	1.92701433084476e-75	3	Mcl1
Tmem160	1.88085760015708e-79	0.175436109483017	0.803	0.699	2.88768067352117e-75	3	Tmem160
Spint1	1.96129461554235e-79	0.174777351055409	0.814	0.685	3.01117562324217e-75	3	Spint1
Nsf	3.99540372948623e-79	0.10640493666227	0.276	0.155	6.1341433458802e-75	3	Nsf
Zcchc17	4.51179064362449e-79	0.125970521268421	0.39	0.248	6.92695217515668e-75	3	Zcchc17
Ndrg1	4.73617898453758e-79	0.157046815544279	0.366	0.231	7.27145559496055e-75	3	Ndrg1
Kdm1b	5.83313332929858e-79	0.102669848458052	0.24	0.128	8.95560960047212e-75	3	Kdm1b
BC031181	7.08663666738834e-79	0.167355404946137	0.74	0.604	1.08801132754413e-74	3	BC031181
Dynll11	1.29298473743522e-78	0.178578562698554	0.761	0.631	1.9851194673843e-74	3	Dynll1
Emc3	1.43625030385276e-78	0.130031601476844	0.427	0.28	2.20507509150514e-74	3	Emc3
Trappc4	3.26574485952045e-78	0.150029485596879	0.558	0.407	5.01389808282175e-74	3	Trappc4
Ift20	3.8490222911122e-78	0.143499911350574	0.513	0.363	5.90940392354455e-74	3	Ift20
Tbcd	4.91134511094504e-78	0.103240406401659	0.258	0.142	7.54038814883392e-74	3	Tbcd
Commd8	5.75109378385289e-78	0.113144865682504	0.36	0.222	8.82965428634934e-74	3	Commd8
Fam98c	6.42743412274013e-78	0.118272106905283	0.379	0.238	9.86803960864293e-74	3	Fam98c
Mrpl55	6.46584216174166e-78	0.135788833302271	0.477	0.328	9.92700747092198e-74	3	Mrpl55
Dpm2	7.82403883581727e-78	0.127856384227309	0.392	0.252	1.20122468246303e-73	3	Dpm2
Sdf2	8.29146711579304e-78	0.142444481590699	0.621	0.464	1.27298894628771e-73	3	Sdf2
Mien1	9.81709024093555e-78	0.177013906738407	0.855	0.751	1.50721786469083e-73	3	Mien1
Bcr	1.28632475195579e-77	0.105406937911645	0.27	0.151	1.97489439167772e-73	3	Bcr
Polg1	1.35141926719516e-77	0.152164592573169	0.408	0.265	2.07483400092472e-73	3	Polg
Golt1b	1.38141981865405e-77	0.103412370348351	0.263	0.146	2.12089384757957e-73	3	Golt1b
Rnh1	1.47143393272892e-77	0.158236199888097	0.663	0.517	2.2590925169187e-73	3	Rnh1
Erbb2	1.55261340312461e-77	0.11425563046496	0.315	0.187	2.38372735781722e-73	3	Erbb2
Gtf3c6	2.30786900118163e-77	0.127063342852411	0.391	0.251	3.54327127751416e-73	3	Gtf3c6
Emp2	2.390466646549e-77	0.162424909637885	0.63	0.485	3.67008344244667e-73	3	Emp2
Eif1a	3.06644213097176e-77	0.136551262602893	0.475	0.325	4.70790860368094e-73	3	Eif1a
Tmem205	5.95393303347063e-77	0.180951261021915	0.794	0.681	9.14107338628746e-73	3	Tmem205
Mrps18b	6.6395709176847e-77	0.12260506942587	0.411	0.267	1.01937332299213e-72	3	Mrps18b
Pdcd10	8.13268819493447e-77	0.125103970719593	0.396	0.255	1.24861161856829e-72	3	Pdcd10
Bbip1	9.85739141309007e-77	0.111524078637998	0.326	0.196	1.51340530365172e-72	3	Bbip1
Tmem208	1.28324729889539e-76	0.145593451140516	0.574	0.425	1.97016957799409e-72	3	Tmem208
Ppp1r11	2.80353371554759e-76	0.164531645283909	0.623	0.479	4.30426531348022e-72	3	Ppp1r11
Tmem214	3.04780508190467e-76	0.102334865259514	0.259	0.144	4.67929514224824e-72	3	Tmem214
Gorasp2	5.49600137496185e-76	0.122285588456846	0.42	0.276	8.43801091097893e-72	3	Gorasp2
Gosr2	8.82702075148694e-76	0.106800447367672	0.314	0.186	1.35521249597579e-71	3	Gosr2
Rmnd5a	1.46204536061581e-75	0.108475370268969	0.301	0.177	2.24467824215345e-71	3	Rmnd5a
2510002D24Rik	2.09541238292838e-75	0.116424950528448	0.36	0.225	3.21708663150995e-71	3	2510002D24Rik
Wsb2	2.23576212587548e-75	0.126458949626227	0.44	0.293	3.43256559185662e-71	3	Wsb2
Auh	2.57348518487701e-75	0.127665722147733	0.397	0.259	3.95107180434167e-71	3	Auh
Dda1	2.66855994454607e-75	0.140949475835618	0.554	0.405	4.09704008286158e-71	3	Dda1
Ufm1	4.64989812687549e-75	0.137728067467904	0.533	0.382	7.13898859419194e-71	3	Ufm1
Nudt19	5.24597658118465e-75	0.106389870496906	0.29	0.168	8.05414784509279e-71	3	Nudt19
Anapc15	5.97471335441429e-75	0.112517161646717	0.377	0.237	9.17297741303227e-71	3	Anapc15
G3bp2	8.23485345443075e-75	0.152091735784643	0.556	0.409	1.26429705085875e-70	3	G3bp2
Zfp560	8.75183383162617e-75	0.133769514137086	0.449	0.305	1.34366904816957e-70	3	Zfp560
Pde5a	1.03920548161301e-74	0.102913832679655	0.268	0.152	1.59549217592045e-70	3	Pde5a
Mrpl18	1.23172205982217e-74	0.152456643376696	0.625	0.479	1.89106287844498e-70	3	Mrpl18
Ptdss1	1.25772868914777e-74	0.111963054719595	0.341	0.209	1.93099085644858e-70	3	Ptdss1
Slc39a7	1.39425223463973e-74	0.111276244096212	0.317	0.191	2.14059545584238e-70	3	Slc39a7
Sar1b	1.50102253834465e-74	0.150333330438031	0.581	0.434	2.30451990312054e-70	3	Sar1b
Tpm3	1.85164932948887e-74	0.152805262745297	0.697	0.555	2.84283721556426e-70	3	Tpm3
Cript	2.44535831688192e-74	0.152171192508645	0.633	0.489	3.75435862390881e-70	3	Cript
Btf3	3.47863699800665e-74	0.151775061142029	0.997	0.997	5.34075138303961e-70	3	Btf3
Cdk5rap3	3.48469120476371e-74	0.104542286112826	0.311	0.185	5.35004640667372e-70	3	Cdk5rap3
Slc35g1	3.58232003890275e-74	0.174285725494197	0.705	0.573	5.49993595572739e-70	3	Slc35g1
Gstt3	4.67825814452264e-74	0.148369110352219	0.7	0.557	7.18252972928561e-70	3	Gstt3
Trp53i11	5.2070571970792e-74	0.157518032462457	0.492	0.352	7.99439491467569e-70	3	Trp53i11
Srd5a1	1.06338658214614e-73	0.168376608698882	0.798	0.677	1.63261741956897e-69	3	Srd5a1
Abhd17a	1.14311068073339e-73	0.128291542960529	0.461	0.315	1.75501782812997e-69	3	Abhd17a
Slc25a11	1.18086759604247e-73	0.132917591337565	0.513	0.364	1.812986020204e-69	3	Slc25a11
Abhd16a	2.5872422914891e-73	0.120378320451484	0.405	0.266	3.97219309012322e-69	3	Abhd16a
Tex264	2.66341742795199e-73	0.1195328714596	0.372	0.237	4.08914477713468e-69	3	Tex264
Ghitm	4.74610439614578e-73	0.155396354625862	0.718	0.582	7.28669407940261e-69	3	Ghitm
Lsm10	1.00220849592057e-72	0.108789553758302	0.338	0.208	1.53869070378685e-68	3	Lsm10
Mgat4a	1.8658274942065e-72	0.136263202754215	0.471	0.327	2.86460495185524e-68	3	Mgat4a
Pparg	1.87581055931509e-72	0.132265324076487	0.436	0.296	2.87993195171645e-68	3	Pparg
Sec22b	2.35894101436852e-72	0.122381130677393	0.408	0.27	3.62168213935999e-68	3	Sec22b
Ube4a	2.41531107198938e-72	0.126480743284052	0.407	0.269	3.70822708882529e-68	3	Ube4a
Ap3s2	3.03183141790626e-72	0.103872842332679	0.292	0.172	4.65477077591148e-68	3	Ap3s2
Copz1	3.32445176120267e-72	0.137685243367984	0.532	0.387	5.10403078897446e-68	3	Copz1
Tvp23b	6.13921098843769e-72	0.118641869590002	0.416	0.275	9.42553063054838e-68	3	Tvp23b
Sub1	6.7831252993661e-72	0.150091484716949	0.97	0.944	1.04141322721168e-67	3	Sub1
Apc	7.5072970008951e-72	0.133173259132218	0.464	0.321	1.15259530854742e-67	3	Apc
Mcts2	9.27808908875366e-72	0.100829820219005	0.256	0.145	1.42446501779635e-67	3	Mcts2
Ap1g1	1.07792920805949e-71	0.115707119423906	0.349	0.22	1.65494471313374e-67	3	Ap1g1
Cacfd1	1.29491840062989e-71	0.113557367467617	0.394	0.256	1.98808822048706e-67	3	Cacfd1
Lamc2	1.93379940393627e-71	0.118007779047127	0.374	0.241	2.96896222486335e-67	3	Lamc2
Rgl2	2.33730638310738e-71	0.103432474381054	0.301	0.179	3.58846648998476e-67	3	Rgl2
Ppdpf1	3.04451661385374e-71	0.13503162588943	0.981	0.963	4.67424635724965e-67	3	Ppdpf
Hn1	6.24717222624427e-71	0.184041307328853	0.41	0.285	9.59128351895283e-67	3	Hn1
Ccnd3	6.44300963811766e-71	0.122012239046262	0.405	0.269	9.89195269740204e-67	3	Ccnd3
Lyrm5	7.06068328134583e-71	0.101053835197763	0.216	0.115	1.08402670418503e-66	3	Lyrm5
Pex13	1.35259418885709e-70	0.11123701920172	0.345	0.216	2.07663785815229e-66	3	Pex13
Plxna2	2.00088485221628e-70	0.100444395176865	0.265	0.152	3.07195851360765e-66	3	Plxna2
Odc1	2.95151495294552e-70	0.101871733619636	0.351	0.219	4.53146090725726e-66	3	Odc1
Stk39	4.73114236036838e-70	0.101651075072436	0.285	0.167	7.26372286587358e-66	3	Stk39
Aup1	8.99473700817728e-70	0.12750365388088	0.554	0.403	1.38096197286546e-65	3	Aup1
Tubb2a	9.1077079101309e-70	0.11422965880694	0.329	0.203	1.3983063954424e-65	3	Tubb2a
Rrp7a	1.15864830776156e-69	0.110603537115303	0.359	0.228	1.77887274690633e-65	3	Rrp7a
Gmfb	1.81818915652818e-69	0.12747108494032	0.442	0.305	2.79146581201772e-65	3	Gmfb
Trim27	1.87221109991864e-69	0.103374101482878	0.279	0.163	2.87440570170509e-65	3	Trim27
Cpd	1.96851651394976e-69	0.137756713653437	0.504	0.362	3.02226340386706e-65	3	Cpd
Tsc22d4	2.17876921880828e-69	0.127658811592794	0.512	0.364	3.34506438163635e-65	3	Tsc22d4
Josd2	2.49792077692589e-69	0.11801668616033	0.394	0.26	3.83505776881432e-65	3	Josd2
Serinc5	3.07204393598829e-69	0.126995570407632	0.427	0.289	4.71650905492283e-65	3	Serinc5
Tmem14c	3.74113827474355e-69	0.160394518454579	0.603	0.471	5.74376959321378e-65	3	Tmem14c
Kat2b	4.07813753219891e-69	0.102937043889491	0.297	0.178	6.26116455318499e-65	3	Kat2b
Pin1	4.34951799594039e-69	0.142204007256148	0.531	0.391	6.67781497916728e-65	3	Pin1
Iqsec1	4.6491615865423e-69	0.110246464972068	0.324	0.2	7.1378577838184e-65	3	Iqsec1
Zfp706	1.11519470423695e-68	0.16007299881587	0.924	0.86	1.71215842941499e-64	3	Zfp706
Eps15	1.22529900466684e-68	0.100200510153286	0.274	0.16	1.88120156186501e-64	3	Eps15
Cycs	1.55379926645946e-68	0.16084689150895	0.748	0.628	2.38554801379521e-64	3	Cycs
Wipi2	2.20642495796742e-68	0.112142695138824	0.375	0.243	3.38752423796737e-64	3	Wipi2
March2	2.89273397265301e-68	0.131885356056477	0.492	0.351	4.44121446821416e-64	3	March2
Yipf1	4.24615644511991e-68	0.103654195044529	0.306	0.186	6.5191239901926e-64	3	Yipf1
Faf2	5.08986219265816e-68	0.116672461366533	0.365	0.236	7.81446542438808e-64	3	Faf2
Mrpl40	8.71431289058264e-68	0.12041048897771	0.409	0.274	1.33790845809115e-63	3	Mrpl40
RP24-549B12.41	9.79548816303225e-68	0.149580905642091	0.41	0.275	1.50390129767034e-63	3	RP24-549B12.4
Psmc5	1.45235165163733e-67	0.149662270996059	0.52	0.387	2.2297954907588e-63	3	Psmc5
Zbtb8os	1.93325174785739e-67	0.101327619440746	0.293	0.175	2.96812140848545e-63	3	Zbtb8os
Jtb	3.35296504633407e-67	0.143931921058414	0.601	0.466	5.1478072356367e-63	3	Jtb
Exosc4	3.63879725090129e-67	0.101202265529177	0.296	0.178	5.58664541930875e-63	3	Exosc4
Trappc5	3.87255759465259e-67	0.10869828307724	0.325	0.203	5.94553767507012e-63	3	Trappc5
Bola2	4.12360977131055e-67	0.159722377453977	0.857	0.771	6.33097808189309e-63	3	Bola2
Rbm3	5.26224636324126e-67	0.158157522878977	0.955	0.921	8.07912684148431e-63	3	Rbm3
Mpv17l2	6.11565528716395e-67	0.113182724876558	0.357	0.23	9.38936556238282e-63	3	Mpv17l2
Slc35b2	1.05591033130153e-66	0.103761007344286	0.289	0.174	1.62113913164724e-62	3	Slc35b2
Xk	1.27866749109814e-66	0.10321337473092	0.334	0.209	1.96313819908297e-62	3	Xk
Mrps36	1.68984836421037e-66	0.135150988249736	0.574	0.438	2.59442419357218e-62	3	Mrps36
Pdlim5	3.45453259715686e-66	0.124648049440852	0.448	0.312	5.30374389641492e-62	3	Pdlim5
Brk1	3.77161169051456e-66	0.149759014493262	0.893	0.816	5.790555428447e-62	3	Brk1
Atp5e	3.94369782948267e-66	0.135572984513219	0.999	1	6.05475927760475e-62	3	Atp5e
Grhl31	4.08539534207487e-66	0.141939119909276	0.646	0.493	6.27230746868755e-62	3	Grhl3
Tmco1	4.80910940910346e-66	0.148958433888472	0.685	0.558	7.38342567579655e-62	3	Tmco1
Swi5	6.34191060250492e-66	0.178645249686202	0.873	0.802	9.7367353480258e-62	3	Swi5
Tmem128	8.82381921757907e-66	0.115646082176008	0.427	0.291	1.35472096447491e-61	3	Tmem128
Vma21	9.80413104757204e-66	0.115918462751167	0.402	0.27	1.50522823973374e-61	3	Vma21
Slc35a4	1.50741403895494e-65	0.108460585240917	0.345	0.221	2.31433277400752e-61	3	Slc35a4
Mrpl17	1.75663632791016e-65	0.13789127138249	0.701	0.568	2.69696375424046e-61	3	Mrpl17
Ier3ip1	2.39049044245983e-65	0.162466265067004	0.724	0.604	3.67011997630857e-61	3	Ier3ip1
Slc25a48	2.68785714873492e-65	0.111114577325988	0.363	0.235	4.12666708045272e-61	3	Slc25a48
Ap2s1	3.09038318535751e-65	0.147641283709877	0.764	0.642	4.74466530447939e-61	3	Ap2s1
Faap20	3.34957877552636e-65	0.106677286110238	0.397	0.263	5.14260829406562e-61	3	Faap20
Cmas	6.84168814154379e-65	0.108825280503485	0.375	0.245	1.05040438037122e-60	3	Cmas
Pyurf	6.88007043413727e-65	0.11881032817059	0.473	0.332	1.05629721375309e-60	3	Pyurf
Elof1	7.05201231098255e-65	0.137027425591367	0.662	0.522	1.08269545010515e-60	3	Elof1
Wipf2	7.98464681521277e-65	0.143461031044805	0.61	0.474	1.22588282553962e-60	3	Wipf2
Ube2f	8.06932980821218e-65	0.121151593131273	0.486	0.348	1.23888420545482e-60	3	Ube2f
Shisa5	1.06751438437815e-64	0.142735268517758	0.666	0.536	1.63895483433577e-60	3	Shisa5
Dcaf12	1.06936130609816e-64	0.11397767036628	0.361	0.236	1.64179041325251e-60	3	Dcaf12
Pygb	1.99489948396765e-64	0.150438199381929	0.621	0.489	3.06276917773553e-60	3	Pygb
Adgrg6	2.77339586619465e-64	0.106136057031419	0.333	0.21	4.25799467336865e-60	3	Adgrg6
Tmem9b	3.15571242230395e-64	0.119318227229044	0.483	0.344	4.84496528196325e-60	3	Tmem9b
Kif1b	4.3274390216562e-64	0.110629069068182	0.399	0.267	6.64391712994877e-60	3	Kif1b
Cmtm4	4.77138256454399e-64	0.12775947110908	0.567	0.423	7.32550365134438e-60	3	Cmtm4
Pigx	6.64666613905998e-64	0.131365148344751	0.541	0.402	1.02046265232988e-59	3	Pigx
Taf10	6.94877229795121e-64	0.172940760081862	0.774	0.684	1.06684501090445e-59	3	Taf10
1300002E11Rik	1.77319497584677e-63	0.114064287985861	0.397	0.267	2.72238624641754e-59	3	1300002E11Rik
Gtf2h5	1.99873687322144e-63	0.15529584025468	0.708	0.583	3.06866072145687e-59	3	Gtf2h5
Usp25	3.36486543881729e-63	0.105748881309581	0.336	0.215	5.16607790821619e-59	3	Usp25
1700123O20Rik	6.55150722325004e-63	0.104823442257532	0.35	0.227	1.00585290398558e-58	3	1700123O20Rik
Nipa2	7.65589540387e-63	0.11617876774747	0.38	0.254	1.17540962135616e-58	3	Nipa2
Chmp5	7.72258844069349e-63	0.13570594705052	0.63	0.493	1.18564900329967e-58	3	Chmp5
Gde1	7.93030466005485e-63	0.123774596550381	0.469	0.335	1.21753967445822e-58	3	Gde1
Hypk	8.86882116585352e-63	0.127160020484958	0.531	0.394	1.36163011359349e-58	3	Hypk
Pcyt1a	1.30718323142299e-62	0.105506222393024	0.357	0.232	2.00691841520371e-58	3	Pcyt1a
Clns1a	1.70799541251931e-62	0.103947158249931	0.342	0.22	2.6222853568409e-58	3	Clns1a
Tomm6	2.30029696016293e-62	0.113303356940722	0.334	0.215	3.53164592293815e-58	3	Tomm6
Glrx2	2.51774934798054e-62	0.131117613484805	0.547	0.411	3.86550057395453e-58	3	Glrx2
Tjp3	3.45163635772636e-62	0.107768816115724	0.36	0.236	5.29929730001729e-58	3	Tjp3
Scap	5.42762160869398e-62	0.109209153612978	0.395	0.266	8.33302745582786e-58	3	Scap
Reep6	6.39577849397595e-62	0.117786534952373	0.469	0.333	9.81943872180128e-58	3	Reep6
Srek1ip1	6.69375862726088e-62	0.107378545216328	0.383	0.255	1.02769276204336e-57	3	Srek1ip1
Calr	9.90982526045668e-62	0.163586657558103	0.797	0.701	1.52145547223791e-57	3	Calr
Mlf2	1.01465921756193e-61	0.147448206353387	0.756	0.645	1.55780629672284e-57	3	Mlf2
Gsn	2.4350626455078e-61	0.157749650895656	0.94	0.887	3.73855167964812e-57	3	Gsn
B2m	2.60624936183341e-61	0.185182051561763	0.865	0.78	4.00137464522283e-57	3	B2m
Ddi2	2.8563987338253e-61	0.125130658655278	0.452	0.321	4.38542897604198e-57	3	Ddi2
Ypel5	3.26791651278059e-61	0.106584042907485	0.373	0.248	5.01723222207204e-57	3	Ypel5
Glmp	3.2679898037861e-61	0.119457244167706	0.487	0.351	5.0173447457528e-57	3	Glmp
Fbxw5	6.66243356491145e-61	0.10346135440405	0.329	0.211	1.02288342522085e-56	3	Fbxw5
Etnk1	7.61215552799426e-61	0.111665106282471	0.446	0.311	1.16869423821296e-56	3	Etnk1
Mcts1	1.12030930328151e-60	0.106556815024586	0.351	0.23	1.7200108733281e-56	3	Mcts1
Aen	1.40135146790379e-60	0.101433961359509	0.328	0.21	2.15149490867269e-56	3	Aen
Ctr9	2.37941084084832e-60	0.102002905766071	0.303	0.19	3.65310946395443e-56	3	Ctr9
Skp1a	3.32443279313383e-60	0.150643799526969	0.712	0.589	5.10400166729836e-56	3	Skp1a
Hsd17b14	4.54549319761524e-60	0.115856508527623	0.453	0.321	6.97869570629868e-56	3	Hsd17b14
Mrps25	8.25526085786096e-60	0.113832598654411	0.42	0.292	1.26743019950739e-55	3	Mrps25
Lrrc51	8.85779248813415e-60	0.101733241325052	0.316	0.202	1.35993688070324e-55	3	Lrrc51
Bcl7b	1.7869733889276e-59	0.113669009189598	0.413	0.285	2.74354024402054e-55	3	Bcl7b
Cox4i1	1.851622825643e-59	0.106255887427581	1	1	2.84279652420970e-55	3	Cox4i1
Ndufa11	3.1429707212798e-59	0.184482515261465	0.848	0.776	4.82540294838088e-55	3	Ndufa11
Sh3glb2	3.49106263205379e-59	0.128175527163916	0.659	0.529	5.35982845899219e-55	3	Sh3glb2
Diaph1	3.54151500523908e-59	0.116440255972998	0.439	0.31	5.43728798754355e-55	3	Diaph1
Nop10	3.56854050935727e-59	0.171840131758608	0.958	0.943	5.47878024401622e-55	3	Nop10
Pnpla2	1.20100112265175e-58	0.111781893705163	0.394	0.271	1.84389702360724e-54	3	Pnpla2
Tmem126a	2.64988934238273e-58	0.113596291066764	0.42	0.294	4.06837510736021e-54	3	Tmem126a
P4hb	2.71763576136244e-58	0.14173507914418	0.833	0.726	4.17238618441976e-54	3	P4hb
Vdac1	2.85224590207154e-58	0.133626096970565	0.723	0.599	4.37905313345044e-54	3	Vdac1
Ubb1	3.14801422040613e-58	0.157855022635524	0.995	0.991	4.83314623258954e-54	3	Ubb
Ssna1	3.76651572928788e-58	0.113320256801288	0.521	0.384	5.78273159917568e-54	3	Ssna1
Uhrf1bp1l	3.77068690149356e-58	0.10857905764863	0.385	0.263	5.78913559986306e-54	3	Uhrf1bp1l
Atp5l	5.83084600259248e-58	0.114375563200117	1	1	8.95209786778024e-54	3	Atp5l
Uso1	6.53645719913595e-58	0.100020261260552	0.337	0.22	1.00354227378334e-53	3	Uso1
BC029722	8.27332578491868e-58	0.100553939426797	0.349	0.23	1.27020370775856e-53	3	BC029722
Sptbn1	9.91099587858634e-58	0.13387460127562	0.562	0.432	1.52163519723936e-53	3	Sptbn1
Tomm22	1.05679757692806e-57	0.135853953892397	0.845	0.74	1.62250131985766e-53	3	Tomm22
Tbx2	1.06046122581399e-57	0.126122483085818	0.617	0.483	1.62812611999222e-53	3	Tbx2
Mrpl9	1.1922244869906e-57	0.115469209230072	0.517	0.383	1.83042225487666e-53	3	Mrpl9
Arl6ip4	1.64773809131802e-57	0.115915886598718	0.495	0.362	2.52977229160056e-53	3	Arl6ip4
Decr1	2.61718525726265e-57	0.110526632961123	0.434	0.306	4.01816452547534e-53	3	Decr1
Creg1	6.75799822659682e-57	0.159459495671374	0.615	0.496	1.03755546772941e-52	3	Creg1
Smim22	7.08394467710989e-57	0.155814759006428	0.827	0.745	1.08759802627668e-52	3	Smim22
Setd7	7.66734376573607e-57	0.105929287147586	0.443	0.312	1.17716728835346e-52	3	Setd7
Ndufa2	8.3853428822162e-57	0.12483455571175	0.995	0.997	1.28740169270665e-52	3	Ndufa2
Cox8a1	9.00835883850462e-57	0.108577476872953	1	1	1.38305333247561e-52	3	Cox8a
Suclg2	9.02812880119373e-57	0.120472067446807	0.505	0.376	1.38608861484727e-52	3	Suclg2
Cdc42se1	1.20535601761557e-56	0.118709470004227	0.521	0.389	1.85058309384519e-52	3	Cdc42se1
Arf3	1.22481132169384e-56	0.13312609013258	0.56	0.432	1.88045282219656e-52	3	Arf3
Glrx3	1.24519835852318e-56	0.150001760820358	0.706	0.593	1.91175303984064e-52	3	Glrx3
Rnf44	1.38017604288981e-56	0.111112287858721	0.464	0.333	2.11898427864872e-52	3	Rnf44
Srp68	1.85428668038201e-56	0.100283906316654	0.341	0.226	2.8468863403905e-52	3	Srp68
Sae1	2.26680176359772e-56	0.10431737840399	0.443	0.312	3.48022074765159e-52	3	Sae1
Psmd12	2.29195989373716e-56	0.113022567411417	0.407	0.285	3.51884602485466e-52	3	Psmd12
Rtn3	2.36879535166633e-56	0.12306323049505	0.581	0.448	3.63681150341331e-52	3	Rtn3
Chchd7	2.55166185567103e-56	0.116039868688233	0.433	0.309	3.91756644701174e-52	3	Chchd7
Gna11	2.88739008764937e-56	0.111719696274253	0.48	0.348	4.43301000156807e-52	3	Gna11
Plscr3	3.24978352995605e-56	0.103123720105636	0.404	0.279	4.98939265354152e-52	3	Plscr3
Txndc5	4.91292695149449e-56	0.104125557911157	0.369	0.25	7.54281674862948e-52	3	Txndc5
Napa	4.99991083544076e-56	0.128722690863617	0.56	0.432	7.67636310565219e-52	3	Napa
Atp6v1a	6.55134573217017e-56	0.127771945951182	0.581	0.449	1.00582811026009e-51	3	Atp6v1a
Cops4	6.74929293608102e-56	0.100692013470376	0.384	0.262	1.03621894447652e-51	3	Cops4
Gnai3	7.39104046162503e-56	0.111213791259838	0.41	0.287	1.13474644207329e-51	3	Gnai3
Denr	1.04433358843899e-55	0.14005209684403	0.674	0.556	1.60336535833039e-51	3	Denr
Cnot7	1.12479462715107e-55	0.103942365531286	0.358	0.24	1.72689719106504e-51	3	Cnot7
Ralbp1	1.53228556199024e-55	0.1443488107509	0.779	0.674	2.35251802332361e-51	3	Ralbp1
Ccdc50	1.68241922643493e-55	0.105963911569034	0.369	0.251	2.58301823834554e-51	3	Ccdc50
Chmp4b	2.25670061960161e-55	0.132584429142436	0.907	0.846	3.46471246127436e-51	3	Chmp4b
Ddt	7.24680320353164e-55	0.129006808638303	0.571	0.447	1.11260169583821e-50	3	Ddt
Ywhaq	7.24785852308796e-55	0.125591170410901	0.676	0.551	1.11276371904969e-50	3	Ywhaq
1500011K16Rik	1.36238395303075e-54	0.130155424485804	0.613	0.491	2.09166808308811e-50	3	1500011K16Rik
Gm5617	2.06717647016309e-54	0.129694212124512	0.621	0.494	3.17373603464138e-50	3	Gm5617
Serpinb6a	3.65112505432514e-54	0.131119880226004	0.724	0.603	5.60557229590539e-50	3	Serpinb6a
Cers6	3.7671500345128e-54	0.115629330641838	0.44	0.319	5.7837054479875e-50	3	Cers6
Abcd3	4.27491625571346e-54	0.139578892820706	0.799	0.692	6.56327892739687e-50	3	Abcd3
Maea	4.45623467733101e-54	0.102168626852428	0.436	0.309	6.8416571001063e-50	3	Maea
Dph3	4.52185554109405e-54	0.125828806854686	0.661	0.53	6.94240481224169e-50	3	Dph3
Tmem50a	4.56290463503605e-54	0.131010476018723	0.534	0.41	7.00542748617085e-50	3	Tmem50a
Alcam	4.92117357613865e-54	0.132297128646579	0.581	0.455	7.55547779144566e-50	3	Alcam
Cox7a2	5.39334509487729e-54	0.126301495134951	0.987	0.988	8.2804027241651e-50	3	Cox7a2
Fam129b	5.80141295383368e-54	0.130296499073445	0.532	0.409	8.90690930802086e-50	3	Fam129b
Commd4	5.82437727663558e-54	0.102094348893991	0.386	0.267	8.94216643281861e-50	3	Commd4
Itfg1	7.96074790991081e-54	0.102929209169283	0.376	0.258	1.22221362660861e-49	3	Itfg1
Dynll2	1.00773463810597e-53	0.130868568584863	0.884	0.807	1.54717498988409e-49	3	Dynll2
Nr2f6	2.29297312822523e-53	0.118702377862734	0.533	0.403	3.52040164376419e-49	3	Nr2f6
Trappc3	3.90717091097959e-53	0.109257780234217	0.453	0.329	5.99867949962696e-49	3	Trappc3
Ppl	3.97181006264387e-53	0.107318076823992	0.406	0.285	6.09791998917713e-49	3	Ppl
Ssr3	3.99695929068365e-53	0.115126446259243	0.539	0.409	6.13653159898661e-49	3	Ssr3
Grina	4.31395289905866e-53	0.101147959873897	0.409	0.286	6.62321188592476e-49	3	Grina
Slc25a5	4.55217749178737e-53	0.146166507446923	0.964	0.967	6.98895810314115e-49	3	Slc25a5
Tecr	4.65629571427501e-53	0.172848307275056	0.743	0.65	7.14881081012642e-49	3	Tecr
Arl8b	5.30871934199455e-53	0.112067152909497	0.544	0.41	8.15047680576423e-49	3	Arl8b
Plpp2	1.14315533920281e-52	0.128452474551281	0.677	0.56	1.75508639227808e-48	3	Plpp2
Mdp1	2.43968959055576e-52	0.104392126028762	0.486	0.356	3.74565542838025e-48	3	Mdp1
Tmem51	2.51269954611176e-52	0.105148380457326	0.391	0.273	3.85774761314538e-48	3	Tmem51
Camk2d	3.51473673156802e-52	0.109104279805591	0.427	0.306	5.39617530397638e-48	3	Camk2d
Smim4	3.75276556752765e-52	0.115982208890059	0.496	0.372	5.7616209758252e-48	3	Smim4
Timm17a	4.24607678458273e-52	0.120187375449532	0.554	0.428	6.51900168736986e-48	3	Timm17a
Mtpn	1.35877610739486e-51	0.114038717078062	0.585	0.459	2.08612895768333e-47	3	Mtpn
Ssr4	1.64557678540626e-51	0.118380301854749	0.961	0.932	2.52645403863423e-47	3	Ssr4
Ubqln1	2.44703529363409e-51	0.101117722862161	0.402	0.283	3.75693328631642e-47	3	Ubqln1
Fam104a	3.8779677510481e-51	0.122323356169233	0.643	0.521	5.95384388818414e-47	3	Fam104a
Rwdd1	7.28692297464871e-51	0.125716123553635	0.585	0.465	1.11876128429782e-46	3	Rwdd1
Mrpl32	9.92411969432727e-51	0.111390445302751	0.439	0.321	1.52365009667007e-46	3	Mrpl32
Ywhag	1.00256975801432e-50	0.12329941462172	0.557	0.436	1.53924534947939e-46	3	Ywhag
Abca3	1.19519051893542e-50	0.105260384611587	0.435	0.314	1.83497600372155e-46	3	Abca3
Capn51	1.7520090420993e-50	0.125744942790216	0.642	0.517	2.68985948233506e-46	3	Capn5
Eif2s1	2.6563252371342e-50	0.100308499586216	0.371	0.258	4.07825613657213e-46	3	Eif2s1
Lage3	3.50842675765339e-50	0.117656767983501	0.6	0.476	5.38648760102525e-46	3	Lage3
Surf1	5.66058244027362e-50	0.104754965874893	0.465	0.342	8.69069222055208e-46	3	Surf1
Sulf2	5.68754029972647e-50	0.109703616307447	0.433	0.316	8.73208062217005e-46	3	Sulf2
Polr2l	7.70273489502023e-50	0.136497058201379	0.541	0.424	1.18260088843246e-45	3	Polr2l
Tnk2	7.75033525109728e-50	0.104634969498364	0.471	0.349	1.18990897110096e-45	3	Tnk2
Mrpl20	7.76304675465116e-50	0.126473293861738	0.663	0.547	1.19186056824159e-45	3	Mrpl20
Psmb7	7.83169331845756e-50	0.117518992412175	0.55	0.425	1.20239987518279e-45	3	Psmb7
Usp50	1.26082405750772e-49	0.12213451997074	0.492	0.372	1.9357431754916e-45	3	Usp50
Manf	2.60911619617941e-49	0.107862161820051	0.579	0.453	4.00577609599425e-45	3	Manf
Add1	4.94611309239238e-49	0.109774645555947	0.525	0.403	7.59376743075002e-45	3	Add1
Mea1	5.58854440853774e-49	0.126662411818437	0.678	0.565	8.58009223042799e-45	3	Mea1
Tgoln1	7.41308225657793e-49	0.116272441638324	0.503	0.38	1.13813051885241e-44	3	Tgoln1
Atp6v0b	8.07087696536107e-49	0.149504909767049	0.719	0.623	1.23912174049188e-44	3	Atp6v0b
Bod1	1.37747460694373e-48	0.109085509406565	0.505	0.384	2.11483676404071e-44	3	Bod1
Ubl5	1.59088126627954e-48	0.102409552936592	0.993	0.988	2.44248000811898e-44	3	Ubl5
Slc14a1	1.82321352480831e-48	0.128880907266818	0.69	0.572	2.7991797246382e-44	3	Slc14a1
Paqr5	3.45786769530637e-48	0.119348826584967	0.899	0.845	5.30886427260387e-44	3	Paqr5
Nupr1	4.12592203366466e-48	0.258668210867185	0.211	0.127	6.33452809828536e-44	3	Nupr1
Pitpna	4.26964264905986e-48	0.107959632661541	0.583	0.456	6.5551823591016e-44	3	Pitpna
Nt5c	4.59747068507171e-48	0.106374727588989	0.503	0.381	7.0584967427906e-44	3	Nt5c
Banf1	6.76060586284598e-48	0.11128991317119	0.537	0.418	1.03795581812274e-43	3	Banf1
Scamp1	1.20418967965561e-47	0.105199234732159	0.443	0.326	1.84879241517526e-43	3	Scamp1
Uchl3	2.18162604970802e-47	0.123183216397184	0.5	0.387	3.34945047411672e-43	3	Uchl3
Mydgf	2.68698259243099e-47	0.108302760902227	0.464	0.347	4.1253243741593e-43	3	Mydgf
Tmem238	3.6761481807761e-47	0.135163026900346	0.807	0.726	5.64399030194554e-43	3	Tmem238
Gltp	3.79946771674329e-47	0.119514038292699	0.94	0.9	5.83332278551597e-43	3	Gltp
Gpa33	6.02372512529277e-47	0.109830684514245	0.522	0.401	9.24822518486199e-43	3	Gpa33
Mrps23	6.68900056008454e-47	0.104699182523972	0.481	0.362	1.02696225598978e-42	3	Mrps23
C1qbp	7.51547644148125e-47	0.125273097468644	0.605	0.496	1.15385109806062e-42	3	C1qbp
Cs	9.55096666510477e-47	0.101146120468212	0.545	0.42	1.46635991209354e-42	3	Cs
Capn1	1.21070647069102e-46	0.115760355555873	0.66	0.544	1.85879764445193e-42	3	Capn1
Ccdc61	2.46556179031716e-46	0.106850250692776	0.493	0.373	3.78537701667393e-42	3	Ccdc6
Enpp5	2.80799676207492e-46	0.116255297852917	0.546	0.428	4.31111742881363e-42	3	Enpp5
Psmc1	2.84245866638854e-46	0.10345200672669	0.45	0.333	4.36402679050633e-42	3	Psmc1
Atp5k	4.51581981649252e-46	0.137037051868542	0.938	0.912	6.93313816426097e-42	3	Atp5k
Stra13	5.52499582453625e-46	0.131515141455785	0.39	0.288	8.4825260894105e-42	3	Stra13
Pkm	8.00612221858923e-46	0.114511688606416	0.983	0.972	1.22917994422e-41	3	Pkm
9230102O04Rik	8.57824134889901e-46	0.107772218706665	0.581	0.458	1.31701739429646e-41	3	9230102O04Rik
Gm10076	1.30341442578448e-45	0.191580801311018	0.98	0.987	2.00113216790691e-41	3	Gm10076
Csnk2b	2.45293990527251e-45	0.116268023915511	0.588	0.472	3.76599863656488e-41	3	Csnk2b
Svbp	3.19099725379539e-45	0.121538669462828	0.613	0.501	4.89913808375206e-41	3	Svbp
Zfp106	3.80280183986979e-45	0.103458923046126	0.48	0.364	5.83844166475208e-41	3	Zfp106
Dnase2a	7.09591766302128e-45	0.100999260138256	0.448	0.334	1.08943623880366e-40	3	Dnase2a
Ociad2	1.25638696476341e-44	0.131114750264973	0.917	0.864	1.92893090700126e-40	3	Ociad2
Tm9sf2	1.59496231186352e-44	0.111763893518624	0.542	0.426	2.44874563740406e-40	3	Tm9sf2
Znhit1	1.81839335195835e-44	0.10643711293681	0.575	0.456	2.79177931326166e-40	3	Znhit1
Tkt	1.9164376143032e-44	0.122406461744652	0.754	0.653	2.9423066692397e-40	3	Tkt
Ube2r2	3.00181810418144e-44	0.116369876443645	0.793	0.688	4.60869133534977e-40	3	Ube2r2
Cisd2	1.4508459653022e-43	0.104735124894625	0.515	0.399	2.22748381052847e-39	3	Cisd2
0610012G03Rik	2.85590561373851e-43	0.113009412247552	0.821	0.716	4.38467188877274e-39	3	0610012G03Rik
Ddrgk1	3.69110138149343e-43	0.117935173532643	0.668	0.564	5.66694795100686e-39	3	Ddrgk1
Mrpl43	6.67938157509101e-43	0.103970022155919	0.581	0.466	1.02548545322372e-38	3	Mrpl43
Fam173a	7.62089924870009e-43	0.113507731154132	0.628	0.516	1.17003666165293e-38	3	Fam173a
Akr1a1	1.08681188257149e-42	0.116163488741523	0.893	0.829	1.66858228331201e-38	3	Akr1a1
Eif3b	1.22225900890512e-42	0.101221604548981	0.545	0.426	1.87653425637203e-38	3	Eif3b
Hectd1	2.07602924477195e-42	0.100256489910418	0.492	0.376	3.18732769949838e-38	3	Hectd1
Spcs1	3.65722741758717e-42	0.133286544868459	0.727	0.634	5.61494125422158e-38	3	Spcs1
Lasp1	6.8387437793769e-42	0.120245704621907	0.726	0.626	1.04995233244774e-37	3	Lasp1
Snf8	7.07012294001624e-42	0.111821624396829	0.586	0.474	1.08547597498069e-37	3	Snf8
Tprgl	9.36212994997831e-42	0.100305677058501	0.539	0.425	1.43736781122017e-37	3	Tprgl
Rexo2	1.34420817678273e-41	0.112001459553037	0.537	0.427	2.06376281381453e-37	3	Rexo2
Ncaph2	1.72630532102772e-41	0.101805343906859	0.483	0.373	2.65039655937385e-37	3	Ncaph2
Uqcc3	2.67052918246912e-41	0.111227932332156	0.846	0.763	4.10006345384484e-37	3	Uqcc3
Arf1	3.27711465657576e-41	0.113382678171053	0.909	0.855	5.03135413224077e-37	3	Arf1
Rnf4	7.41537685271064e-41	0.107226900338462	0.6	0.487	1.13848280819666e-36	3	Rnf4
Chmp3	2.53220970165402e-40	0.102099435512164	0.588	0.473	3.88770155494942e-36	3	Chmp3
Pdap1	3.05639222368064e-40	0.113138327881075	0.6	0.494	4.69247898101689e-36	3	Pdap1
Tff11	4.05505701071889e-40	0.180461454473028	0.231	0.15	6.22572902855672e-36	3	Tff1
Acaa2	4.65149015123616e-40	0.109477364737076	0.517	0.408	7.14143282919288e-36	3	Acaa2
Vat1	5.95748802521901e-40	0.109759948298012	0.785	0.685	9.14653136511875e-36	3	Vat1
Pebp1	9.77046158976685e-40	0.103265086518125	0.99	0.99	1.5000589678769e-35	3	Pebp1
Taf6l	1.00726218831593e-39	0.105927846826871	0.637	0.528	1.54644963772145e-35	3	Taf6l
Nckap1	5.14839287625896e-39	0.106546890484228	0.583	0.479	7.90432758292039e-35	3	Nckap1
Nipal1	5.76999319139606e-39	0.100863004094074	0.544	0.43	8.85867054675037e-35	3	Nipal1
Adipor2	7.07145724511416e-39	0.10674984058839	0.654	0.542	1.08568083084238e-34	3	Adipor2
2610507B11Rik	1.28002714843881e-38	0.100701455989477	0.467	0.359	1.96522568099811e-34	3	2610507B11Rik
Sepw11	1.67021348386915e-37	0.283997153835971	0.647	0.677	2.56427876178431e-33	3	Sepw1
Arpc3	3.73457444836886e-37	0.107009801761577	0.852	0.771	5.7336921505807e-33	3	Arpc3
Cttn	3.75298118145357e-37	0.106849523816227	0.685	0.581	5.76195200788566e-33	3	Cttn
Akr1b31	9.87063112867598e-37	0.134206862327007	0.983	0.992	1.51543799718562e-32	3	Akr1b3
Rasgef1b	1.24766165921762e-36	0.108555966897406	0.346	0.253	1.91553494539681e-32	3	Rasgef1b
Acox11	1.50839167330798e-36	0.104312377937756	0.644	0.537	2.31583373602974e-32	3	Acox1
Plec	1.63720460738764e-36	0.101818939669868	0.533	0.426	2.51360023372224e-32	3	Plec
Chchd1	3.21311912121482e-36	0.100058273485861	0.496	0.394	4.93310178680111e-32	3	Chchd1
Timm8b	3.68476397680984e-36	0.133548265487802	0.862	0.805	5.65721813359615e-32	3	Timm8b
Chd3	3.83449034043781e-36	0.108056518161622	0.569	0.467	5.88709301967418e-32	3	Chd3
Psenen	4.39008350817184e-36	0.104297286848698	0.83	0.751	6.74009521009622e-32	3	Psenen
Golgb1	8.01702138469559e-36	0.105970197516207	0.549	0.449	1.23085329319231e-31	3	Golgb1
Syt8	1.44965723305622e-35	0.115251701564302	0.672	0.574	2.22565874991121e-31	3	Syt8
Lamtor1	1.05223284704481e-34	0.102144546885666	0.66	0.564	1.6154930900679e-30	3	Lamtor1
Mrps21	1.27780495621012e-34	0.104517800575469	0.874	0.803	1.96181394926939e-30	3	Mrps21
Bace2	1.61570017399851e-34	0.101939685858412	0.631	0.529	2.48058447713991e-30	3	Bace2
Hist1h2bc	2.31659026310203e-34	0.103574264752726	0.542	0.442	3.55666103094055e-30	3	Hist1h2bc
Srp9	4.49287859812945e-33	0.121021316541247	0.846	0.8	6.89791651170815e-29	3	Srp9
Sap18	1.41633327863274e-32	0.108759430816626	0.575	0.479	2.17449648268485e-28	3	Sap18
Dctn3	3.67022029399411e-32	0.10606915672119	0.644	0.552	5.63488921736915e-28	3	Dctn3
Usmg5	4.54300242181518e-32	0.124678764414828	0.937	0.909	6.97487161821284e-28	3	Usmg5
Atp6v1f	3.82518890010947e-31	0.104006158235578	0.946	0.929	5.87281251833808e-27	3	Atp6v1f
Psmb2	7.56991817863424e-31	0.107720886740677	0.653	0.56	1.16220953796572e-26	3	Psmb2
Ndufa3	1.31529953668318e-30	0.105813384730406	0.968	0.953	2.01937937866969e-26	3	Ndufa3
Mrpl14	1.71751832495964e-30	0.104380183602413	0.876	0.832	2.63690588431054e-26	3	Mrpl14
Arpc1b	2.89295904741327e-30	0.107205078163207	0.936	0.922	4.44156002549359e-26	3	Arpc1b
Lsm6	1.44799284481696e-28	0.108644246015161	0.848	0.795	2.22310341464748e-24	3	Lsm6
Minos1	1.32238835071875e-27	0.112628043739392	0.918	0.897	2.0302628348585e-23	3	Minos1
Ndufs6	1.33286781288423e-27	0.108102718877227	0.874	0.834	2.04635195312116e-23	3	Ndufs6
Taldo1	4.09726334769461e-27	0.113930365441666	0.813	0.742	6.29052841771554e-23	3	Taldo1
Bola3	3.9142512743471e-26	0.110319779510529	0.795	0.733	6.0095499815051e-22	3	Bola3
Cox6a1	1.22148635173278e-25	0.122874022946447	0.956	0.964	1.87534799581533e-21	3	Cox6a1
Far1	8.62918239464604e-23	0.129633164994414	0.791	0.738	1.32483837305001e-18	3	Far1
Shfm1	6.2116586497733e-19	0.184089103894659	0.64	0.665	9.53675952499694e-15	3	Shfm1
Apoc1	1.64912814065263e-15	0.167467898996863	0.508	0.453	2.53190643434398e-11	3	Apoc1
Rsrp1	3.38364988179987e-14	0.120019427029153	0.552	0.5	5.19491766352735e-10	3	Rsrp1
Selk	2.80615077459643e-06	0.102397643100927	0.617	0.637	0.0430828328423791	3	Selk
Krt152	0	0.527228262638105	0.985	0.906	0	4	Krt15
Wfdc2	0	0.517020839970163	1	0.997	0	4	Wfdc2
Txnip	0	0.494986291609003	0.578	0.259	0	4	Txnip
Igfbp22	0	0.468762441276167	0.994	0.904	0	4	Igfbp2
Mgst3	0	0.437829497876521	0.996	0.959	0	4	Mgst3
Itm2b1	0	0.38452529907388	1	0.998	0	4	Itm2b
Ly6d	0	0.35606744040422	1	1	0	4	Ly6d
Fxyd3	0	0.267452457596193	1	1	0	4	Fxyd3
Spint2	5.5568153991938e-304	0.297973704584536	0.997	0.991	8.53137868238224e-300	4	Spint2
Mgst11	1.91442563605141e-299	0.358127037275362	0.989	0.927	2.93921767902972e-295	4	Mgst1
Gsta4	1.15560160821285e-295	0.311548873790755	1	0.999	1.77419514908919e-291	4	Gsta4
Psap	4.54544429253019e-284	0.345303899158449	0.979	0.949	6.9786206223216e-280	4	Psap
S100a61	2.4552058327543e-279	0.224470362985003	1	1	3.76947751502768e-275	4	S100a6
Ctsd1	1.13930534838377e-240	0.306705546928274	0.985	0.968	1.7491755013736e-236	4	Ctsd
Rsrp11	6.01089822235882e-227	0.374004455129758	0.69	0.486	9.22853204078749e-223	4	Rsrp1
Sdc11	1.60292113405619e-217	0.296436980469495	0.973	0.914	2.46096481711646e-213	4	Sdc1
Cd9	1.3052806562876e-181	0.28785437622605	0.973	0.942	2.00399739159835e-177	4	Cd9
Igfbp71	1.25183632365161e-176	0.296210404344446	0.871	0.75	1.92194430770231e-172	4	Igfbp7
Krt52	2.07330033553538e-167	0.33150088642854	0.912	0.793	3.18313800514747e-163	4	Krt5
Krt19	1.92103282502815e-156	0.236055574925651	1	0.99	2.94936169626572e-152	4	Krt19
Tspo1	4.9062665903e-151	0.26372894016629	0.842	0.72	7.53259109608759e-147	4	Tspo
Tmem59	1.9259181720234e-148	0.264701417680828	0.833	0.739	2.95686216950752e-144	4	Tmem59
Fos1	1.55180818699695e-146	0.35487431855577	0.975	0.928	2.38249110949641e-142	4	Fos
Aqp32	3.94130242103235e-145	0.264506037282022	0.969	0.911	6.05108160701097e-141	4	Aqp3
Tmprss21	7.33839100001893e-144	0.251423266597855	0.943	0.894	1.12666317023291e-139	4	Tmprss2
Krt7	2.67040517777915e-143	0.193965659576119	1	0.999	4.09987306944432e-139	4	Krt7
Ctse1	3.5728341733371e-133	0.243850814415551	0.904	0.827	5.48537230632445e-129	4	Ctse
Vsig2	4.02413933616029e-133	0.279318795262514	0.856	0.772	6.1782611228069e-129	4	Vsig2
Tecr1	3.17500873912817e-125	0.24850122453793	0.773	0.647	4.87459091718348e-121	4	Tecr
Reep5	9.62348059888061e-119	0.226245890535854	0.883	0.81	1.47749297634614e-114	4	Reep5
Dhrs3	1.00415158794875e-117	0.233152241914549	0.772	0.664	1.54167393297772e-113	4	Dhrs3
Rabac1	2.47696345227816e-113	0.222046385160839	0.865	0.781	3.80288198828265e-109	4	Rabac1
Tmbim6	1.51802383019095e-111	0.206939196684799	0.922	0.869	2.33062198649216e-107	4	Tmbim6
Malat12	2.60459362137692e-108	0.30176402252233	0.999	0.984	3.99883258689999e-104	4	Malat1
Gstm11	7.78358763555646e-105	0.132017082674648	1	1	1.19501420968698e-100	4	Gstm1
Aldh3a12	3.2854550534967e-104	0.254766635643829	0.764	0.631	5.04415914363348e-100	4	Aldh3a1
Atrn	4.35591540299463e-104	0.236877027126071	0.831	0.744	6.68763691821766e-100	4	Atrn
Cst3	2.30760370326477e-102	0.230579445404272	0.786	0.694	3.5428639656224e-98	4	Cst3
Atp1a1	9.37237545105805e-102	0.217016370671222	0.802	0.728	1.43894080300094e-97	4	Atp1a1
Laptm4a	6.13653757988847e-96	0.183421012844622	0.951	0.916	9.42142614640276e-92	4	Laptm4a
Gsn1	9.14113191291225e-93	0.200052638875897	0.934	0.887	1.40343798258942e-88	4	Gsn
Ociad21	2.21781808660901e-92	0.197501289477843	0.922	0.864	3.40501610837082e-88	4	Ociad2
Mgst2	1.18159923774587e-91	0.223711810714569	0.783	0.681	1.81410930971124e-87	4	Mgst2
Bsg	4.01589316202451e-91	0.191323906867445	0.957	0.93	6.16560077165624e-87	4	Bsg
Dad11	1.96758082023399e-89	0.193868623334677	0.866	0.8	3.02082683330525e-85	4	Dad1
Tmem2051	7.86934915271451e-89	0.211065733544029	0.769	0.684	1.20818117541626e-84	4	Tmem205
Trf2	2.46420222804954e-88	0.272774148210175	0.691	0.553	3.78328968072445e-84	4	Trf
Rnase4	2.67507441339359e-88	0.229063939753896	0.613	0.496	4.10704174688318e-84	4	Rnase4
Pgrmc11	1.61957373013371e-84	0.189261332509821	0.902	0.847	2.48653154787429e-80	4	Pgrmc1
Acaa1b2	2.42000293781525e-84	0.190273082740929	0.852	0.76	3.71543051042775e-80	4	Acaa1b
Lamp2	8.90818834296394e-83	0.208925926189021	0.752	0.672	1.36767415629525e-78	4	Lamp2
Pkm1	1.08452622521306e-81	0.152336438735625	0.988	0.971	1.66507311356961e-77	4	Pkm
Ebpl	2.1882595080242e-80	0.191573444018468	0.889	0.821	3.35963482266955e-76	4	Ebpl
Ly6e1	5.88118022691011e-79	0.233118847944338	0.635	0.518	9.0293760023751e-75	4	Ly6e
Jun1	4.20417236402808e-77	0.239388761228915	0.93	0.903	6.45466583049232e-73	4	Jun
Atp5b	1.12486422910664e-74	0.159756839717393	0.942	0.901	1.72700405094743e-70	4	Atp5b
Ndufa131	1.16646089762434e-73	0.147696544488826	0.983	0.96	1.79086741612264e-69	4	Ndufa13
Ctsb	1.34407766424407e-68	0.183940401831006	0.719	0.636	2.06356243791392e-64	4	Ctsb
Hspb11	1.01752983240826e-64	0.165785476559199	0.834	0.753	1.5622135516964e-60	4	Hspb1
Pttg1ip1	4.44078120055816e-63	0.187161999965771	0.896	0.817	6.81793137721694e-59	4	Pttg1ip
Lamp1	1.15126526749507e-62	0.16224648114173	0.856	0.809	1.76753756518518e-58	4	Lamp1
Ddit4	1.2695136757829e-61	0.105643362933282	0.18	0.094	1.94908434642949e-57	4	Ddit4
Cox6a11	1.76634069519163e-59	0.130305226718784	0.983	0.961	2.71186286932772e-55	4	Cox6a1
Tmc4	8.41197703905697e-59	0.175114589966416	0.535	0.431	1.29149083480642e-54	4	Tmc4
Calr1	1.93330848677425e-57	0.176375703331815	0.762	0.705	2.9682085197445e-53	4	Calr
Upk21	2.37991470372742e-57	0.16544481966958	0.896	0.83	3.65388304463271e-53	4	Upk2
H2-D11	5.58461007115558e-57	0.189584618671037	0.831	0.783	8.57405184224517e-53	4	H2-D1
Cyb5r3	8.21350775890997e-56	0.167030706033947	0.746	0.683	1.26101984622545e-51	4	Cyb5r3
Ptprf	1.11752810277483e-55	0.172086844480283	0.836	0.796	1.71574089619019e-51	4	Ptprf
Entpd5	7.84294848636496e-55	0.166564083390885	0.546	0.444	1.20412788111161e-50	4	Entpd5
Itm2c	3.01656872721766e-54	0.172460595658612	0.659	0.581	4.63133796689727e-50	4	Itm2c
Cbr22	6.01215275335009e-53	0.160976429875767	0.792	0.701	9.23045812221839e-49	4	Cbr2
Tmed9	1.3934863093715e-51	0.160853508878645	0.66	0.578	2.13941953077806e-47	4	Tmed9
Ndufa4	1.76816427526387e-51	0.130248733669198	0.972	0.951	2.71466261181262e-47	4	Ndufa4
Notch1	9.88776204689003e-51	0.173442094913123	0.618	0.528	1.51806810705903e-46	4	Notch1
H2-K1	1.7687418126033e-50	0.215546397815616	0.737	0.691	2.71554930488985e-46	4	H2-K1
Abhd121	2.95346559335764e-50	0.152078550363503	0.779	0.73	4.53445572548198e-46	4	Abhd12
Bcap31	1.10257102696643e-48	0.16185529630659	0.556	0.47	1.69277729770156e-44	4	Bcap31
Galnt6	3.94900669643655e-47	0.161342892466596	0.479	0.381	6.06290998103904e-43	4	Galnt6
Alpl	7.16854638066083e-47	0.161409447062947	0.546	0.456	1.10058692582286e-42	4	Alpl
Prdx1	4.99560671297808e-46	0.118595330145296	0.901	0.849	7.66975498643524e-42	4	Prdx1
Tmed10	2.07785950353929e-45	0.141197725307328	0.789	0.739	3.19013769578388e-41	4	Tmed10
Tspan8	3.90433351677458e-45	0.163639499171686	0.657	0.587	5.99432324830402e-41	4	Tspan8
Rtn4	6.85430023241853e-45	0.146992810020622	0.819	0.769	1.05234071468322e-40	4	Rtn4
Upk1a1	3.43751997207605e-44	0.103002003496626	0.998	0.992	5.27762441312835e-40	4	Upk1a
Cd631	3.05310422790015e-43	0.101427035093538	0.878	0.832	4.6874309210951e-39	4	Cd63
Gpnmb2	3.38584759321329e-43	0.172985054817218	0.478	0.384	5.19829180986037e-39	4	Gpnmb
Gsdmc22	4.91045463956024e-43	0.196092842226175	0.722	0.637	7.53902100811683e-39	4	Gsdmc2
Cisd1	6.75471492262428e-43	0.125307517950318	0.89	0.839	1.03705138207051e-38	4	Cisd1
Ifitm2	1.14523795619113e-42	0.160942102234286	0.657	0.588	1.75828383414024e-38	4	Ifitm2
Pla2g71	5.43862761545251e-42	0.1161208985506	0.287	0.197	8.34992497800424e-38	4	Pla2g7
Wnt5a	7.77939491422667e-42	0.156752047146283	0.589	0.514	1.19437050118122e-37	4	Wnt5a
Creg11	9.5381091303051e-42	0.160152564221105	0.584	0.5	1.46438589477574e-37	4	Creg1
Cyp2f22	4.53474641361541e-40	0.160959219655389	0.226	0.147	6.96219616882373e-36	4	Cyp2f2
Canx	1.93388197387047e-39	0.145633402451088	0.794	0.757	2.96908899448334e-35	4	Canx
Ckmt1	4.12299149634159e-39	0.135843172327561	0.493	0.4	6.33002884433324e-35	4	Ckmt1
Hspa1a	6.58744484726853e-38	0.173684616794458	0.356	0.269	1.01137040740114e-33	4	Hspa1a
Capg1	7.07702678563742e-38	0.136589218890975	0.728	0.665	1.08653592239891e-33	4	Capg
Hexb	3.93616715682208e-37	0.112190154254903	0.335	0.246	6.04319743586894e-33	4	Hexb
Ldha1	4.70125065374594e-37	0.135218377229149	0.764	0.716	7.21783012869614e-33	4	Ldha
Hsp90b1	5.66380316487358e-37	0.14278657412386	0.575	0.503	8.6956369990304e-33	4	Hsp90b1
Ier21	2.1555940251821e-36	0.145781795089416	0.721	0.657	3.30948350686208e-32	4	Ier2
Snhg201	3.69405573230456e-36	0.112565216391911	0.271	0.19	5.67148376580719e-32	4	Snhg20
Gata3	3.91479156890006e-36	0.126076100017482	0.814	0.763	6.01037949573226e-32	4	Gata3
Gsta31	2.05067995779257e-34	0.138691855901162	0.494	0.412	3.14840893919893e-30	4	Gsta3
Pik3r1	3.14548250786234e-34	0.120067162809879	0.333	0.25	4.82925929432106e-30	4	Pik3r1
App1	3.17561102932098e-34	0.14664337333989	0.653	0.604	4.87551561331651e-30	4	App
Sdc4	3.85267329391599e-34	0.13089826229825	0.865	0.835	5.91500930814921e-30	4	Sdc4
Prom22	9.55031313858388e-34	0.147386971825749	0.713	0.667	1.46625957616678e-29	4	Prom2
Pdia3	1.01716651670249e-33	0.144363722689114	0.547	0.479	1.56165575309333e-29	4	Pdia3
Ppib	1.58452071670249e-33	0.129205197244463	0.78	0.739	2.43271465635334e-29	4	Ppib
Pnisr	2.11590293104593e-33	0.127727875633534	0.369	0.288	3.24854577003481e-29	4	Pnisr
Upk3a1	5.27966726747238e-33	0.177293170001667	0.976	0.971	8.10587315575034e-29	4	Upk3a
Ano11	1.66572232381254e-31	0.139487724350593	0.513	0.442	2.5573834837494e-27	4	Ano1
Aplp21	7.04352239512887e-31	0.118233245195883	0.864	0.842	1.08139199332413e-26	4	Aplp2
4631405K08Rik	2.26031364694458e-30	0.109904817641132	0.277	0.203	3.47025954215401e-26	4	4631405K08Rik
Tmem45b1	2.26425699946599e-30	0.127951120925513	0.625	0.566	3.47631377128014e-26	4	Tmem45b
Cnpy2	2.58634509490507e-30	0.132871679736564	0.697	0.66	3.97081562420776e-26	4	Cnpy2
Osgin1	2.62364082324093e-30	0.111130768662949	0.378	0.296	4.0280757559218e-26	4	Osgin1
Tmem14c1	2.86392346750692e-30	0.133679586535978	0.543	0.477	4.39698169966338e-26	4	Tmem14c
Scd21	3.15836287175842e-30	0.135509912468968	0.717	0.672	4.8490345170107e-26	4	Scd2
Lypd31	6.13455122040608e-30	0.141411558116993	0.658	0.615	9.41837648868945e-26	4	Lypd3
Ermp11	7.06662397839834e-30	0.138083508008101	0.764	0.726	1.0849387794035e-25	4	Ermp1
Ugt2b341	9.95828250383342e-30	0.149118906832225	0.683	0.615	1.52889511281355e-25	4	Ugt2b34
H2-T23	1.04597596398528e-29	0.13473711092756	0.482	0.412	1.6058868975066e-25	4	H2-T23
Pcyox1	1.1406465299839e-29	0.13295747079157	0.473	0.402	1.75123461748428e-25	4	Pcyox1
Shh	1.14257785135494e-29	0.133625793065047	0.585	0.518	1.75419977518524e-25	4	Shh
Bace21	1.74021288103968e-29	0.139226060637766	0.586	0.534	2.67174883626022e-25	4	Bace2
Prdx2	2.01801381588438e-29	0.108910252339147	0.898	0.86	3.09825661152729e-25	4	Prdx2
Lgals3bp	2.0345560647365e-28	0.131423767453897	0.448	0.378	3.12365392618994e-24	4	Lgals3bp
Spcs11	2.35599168625427e-28	0.111332847792061	0.687	0.638	3.61715403590618e-24	4	Spcs1
Gpx8	3.56300968725203e-28	0.102552055676869	0.323	0.246	5.47028877283804e-24	4	Gpx8
Enpp51	5.69456187783613e-28	0.132037053713849	0.498	0.433	8.7428608510418e-24	4	Enpp5
Scarb2	6.70293530009241e-28	0.124243253926171	0.587	0.532	1.02910165662319e-23	4	Scarb2
Cpe	9.91317797175488e-27	0.114676579172839	0.381	0.309	1.52197021400353e-22	4	Cpe
Krt42	2.0427370300348e-26	0.217052504538016	0.454	0.384	3.13621416221243e-22	4	Krt4
Pigt	3.52345932385973e-26	0.123976276833634	0.535	0.479	5.40956709992184e-22	4	Pigt
Ssr2	4.02265969400215e-26	0.120685805006796	0.487	0.42	6.17598942820151e-22	4	Ssr2
Nucb1	6.69066809708694e-26	0.113047812453654	0.469	0.399	1.02721827294576e-21	4	Nucb1
Ly6a1	1.55759277181002e-25	0.182495170234369	0.507	0.434	2.39137218255992e-21	4	Ly6a
Glmp1	1.62331940940016e-25	0.107657942648104	0.427	0.357	2.49228228925207e-21	4	Glmp
Spint11	3.23389788888334e-25	0.129261626537534	0.725	0.695	4.96500342880258e-21	4	Spint1
Srebf1	5.21489676123935e-25	0.123215089559982	0.494	0.434	8.00643099753078e-21	4	Srebf1
Epcam	9.64759916924458e-25	0.112633822457872	0.562	0.497	1.48119590045412e-20	4	Epcam
Pllp	2.00616509729913e-24	0.121851299760744	0.554	0.497	3.08006527388335e-20	4	Pllp
Ifitm31	2.05017283936544e-24	0.123709832510143	0.601	0.547	3.14763036027776e-20	4	Ifitm3
Slc26a2	1.19347552774618e-23	0.11576824226945	0.464	0.401	1.83234297774872e-19	4	Slc26a2
Uqcrc1	1.70212812145856e-23	0.116374248706613	0.532	0.479	2.61327730487532e-19	4	Uqcrc1
Tmco11	5.2696362237823e-23	0.109791375658541	0.614	0.566	8.09047249437296e-19	4	Tmco1
F11r	1.93153798453913e-22	0.109129261795332	0.699	0.671	2.96549026766293e-18	4	F11r
Tmem50a1	3.45228901401286e-21	0.110253360039875	0.476	0.417	5.30029932321394e-17	4	Tmem50a
Atp6ap1	4.09304220481715e-21	0.100404979488245	0.428	0.365	6.28404769705576e-17	4	Atp6ap1
Tsku	5.75866092180098e-21	0.105650250853265	0.391	0.327	8.84127211324104e-17	4	Tsku
Arl6ip5	5.00825531844145e-20	0.107942298903403	0.403	0.344	7.68917439040316e-16	4	Arl6ip5
Sorl1	6.5106017296725e-20	0.10544188424085	0.589	0.549	9.9957268355662e-16	4	Sorl1
B2m1	7.09577118903252e-20	0.158516079787249	0.804	0.787	1.08941375065216e-15	4	B2m
Syngr2	1.16050689160113e-19	0.108465169304586	0.454	0.4	1.78172623067521e-15	4	Syngr2
Plxnb2	1.92375308696982e-18	0.11691838682874	0.508	0.47	2.95353811442476e-14	4	Plxnb2
Cd82	2.14900228869483e-18	0.103821158291173	0.442	0.387	3.29936321383317e-14	4	Cd82
Tpp1	2.23904705299536e-18	0.101109650903327	0.465	0.41	3.43760894046378e-14	4	Tpp1
Sytl1	3.68916779694263e-18	0.105018180655	0.493	0.444	5.66397931864603e-14	4	Sytl1
Zfp36l2	2.60112783413774e-17	0.117721826461206	0.426	0.375	3.99351156375167e-13	4	Zfp36l2
Sec62	4.28191926560312e-17	0.102928407209157	0.502	0.454	6.57403064848047e-13	4	Sec62
Cyp4f151	5.65508652199058e-17	0.112910041967882	0.424	0.376	8.68225433721214e-13	4	Cyp4f15
Shisa51	1.47395504841725e-16	0.100943875702076	0.584	0.545	2.262963185835e-12	4	Shisa5
Abcc3	1.06132690446954e-15	0.105816876700425	0.49	0.448	1.62945519643209e-11	4	Abcc3
Serinc3	1.07507121094303e-15	0.104114393844602	0.556	0.521	1.65055683016083e-11	4	Serinc3
Gsdmc32	2.94338606908108e-13	0.121170845924201	0.361	0.313	4.51898063186019e-09	4	Gsdmc3
Hspa1b	4.06580323294176e-12	0.112657125268539	0.314	0.271	6.24222770353549e-08	4	Hspa1b
Gm42418	2.19830507882772e-11	0.12349564465987	0.792	0.775	3.3750577875242e-07	4	Gm42418
Ly6k	5.38046549849341e-06	0.122830501723604	0.269	0.244	0.0826062867983693	4	Ly6k
Sprr2a31	0	1.27589149414089	1	0.88	0	5	Sprr2a3
Tmsb4x1	1.44624611534501e-111	0.183790431717442	1	1	2.22042166088919e-107	5	Tmsb4x
9530034E10Rik1	1.57153180355445e-67	0.187809817742693	0.961	0.898	2.41277277799715e-63	5	9530034E10Rik
Wfdc21	1.66170078775434e-54	0.115308063510402	1	0.997	2.55120921943924e-50	5	Wfdc2
2200002D01Rik1	6.95702795459909e-47	0.108383404365718	1	1	1.0681125018696e-42	5	2200002D01Rik
Ly6d1	1.91371466861321e-41	0.119268336348356	1	1	2.93812613072186e-37	5	Ly6d
Cyb5a1	5.42252980133761e-39	0.107923281130313	0.998	0.995	8.32521000399364e-35	5	Cyb5a
S100a161	3.72528883754719e-36	0.109678030867909	0.983	0.962	5.71943595228621e-32	5	S100a16
Pttg1ip2	1.43461170575876e-34	0.132524588205245	0.899	0.819	2.20255935185142e-30	5	Pttg1ip
Idh11	3.26382041756345e-33	0.118034082080177	0.939	0.86	5.01094348708517e-29	5	Idh1
Ttc361	4.73584952522952e-33	0.124613775812361	0.432	0.324	7.27094977608488e-29	5	Ttc36
Ppdpf2	1.46713868513129e-32	0.105100322866989	0.978	0.964	2.25249802328207e-28	5	Ppdpf
Krt43	1.95074725992807e-27	0.141463861784186	0.487	0.383	2.99498226816756e-23	5	Krt4
Ivl1	2.3918907193876e-27	0.114916468029132	0.952	0.912	3.67226982147577e-23	5	Ivl
Ugt2b342	2.38431420781728e-21	0.104901345059103	0.711	0.615	3.66063760326187e-17	5	Ugt2b34
8430408G22Rik1	3.36133314167138e-19	0.138402453261463	0.818	0.764	5.16065477240807e-15	5	8430408G22Rik
Akr1b8	3.52505036262602e-19	0.101339267999105	0.873	0.816	5.41200982173973e-15	5	Akr1b8
Il332	8.99557280028022e-12	0.100520354212578	0.364	0.305	1.38109029202702e-07	5	Il33
Apoc11	0	1.2949109080639	1	0.421	0	6	Apoc1
Ftl11	1.19658922092976e-82	0.127385475994164	1	1	1.83712343089347e-78	6	Ftl1
Lmo12	7.32976011387493e-73	0.180052729812702	0.994	0.942	1.12533807028322e-68	6	Lmo1
Eif3f1	1.68074369876753e-56	0.123161553632499	1	0.999	2.58044580071779e-52	6	Eif3f
Eef1a12	9.92225797341394e-51	0.124121814361636	1	1	1.52336426665824e-46	6	Eef1a1
Nr4a12	4.17701122496569e-48	0.154446443826237	0.88	0.767	6.41296533368982e-44	6	Nr4a1
Fau1	5.91284219072832e-48	0.129034258323697	1	1	9.07798661542519e-44	6	Fau
Eef21	5.88581742712043e-46	0.11251083145618	1	0.999	9.03649549585799e-42	6	Eef2
Enho1	6.13153436412483e-46	0.17741041737913	0.742	0.613	9.41374470924085e-42	6	Enho
Cox7a2l2	2.29322833846851e-45	0.1268930867247	0.997	0.989	3.5207934680507e-41	6	Cox7a2l
Pfdn51	2.92831070770842e-44	0.11937275634907	1	0.999	4.49583542954474e-40	6	Pfdn5
Avpi12	1.17793225398428e-43	0.158720632630701	0.92	0.85	1.80847938954206e-39	6	Avpi1
Tmsb4x2	5.4080799030302e-41	0.105174688684158	1	1	8.30302507512226e-37	6	Tmsb4x
Uqcrh1	9.52305984346374e-41	0.110830293700719	0.999	0.998	1.46207537776699e-36	6	Uqcrh
Phlda13	1.22267985581351e-39	0.125104594516901	0.985	0.933	1.87718038263048e-35	6	Phlda1
Hilpda3	6.28065908813771e-38	0.1433020696892	0.948	0.894	9.64269589801783e-34	6	Hilpda
Tpt12	2.33823130104381e-35	0.122327273500325	1	1	3.58988651649257e-31	6	Tpt1
Areg3	2.37910997676431e-32	0.164414429750299	0.717	0.6	3.65264754732624e-28	6	Areg
Fosl22	1.01896791296347e-30	0.12830744384512	0.755	0.655	1.56442143677281e-26	6	Fosl2
Ndufa61	4.10767107637347e-28	0.103730290272747	0.976	0.962	6.30650740355619e-24	6	Ndufa6
Cebpb2	3.37709692890462e-27	0.124503166469027	0.789	0.692	5.18485691494726e-23	6	Cebpb
Krt233	1.64380038254813e-26	0.125336427160971	0.627	0.514	2.52372672732614e-22	6	Krt23
Cldn42	1.58797674452138e-24	0.106867062298438	0.98	0.965	2.43802069586367e-20	6	Cldn4
Eef1b21	1.79573311847185e-22	0.101397497809725	0.998	0.998	2.75698905678983e-18	6	Eef1b2
Slc38a22	7.43306090750344e-22	0.117206855019612	0.788	0.692	1.141197841129e-17	6	Slc38a2
Nr4a32	2.41740712507219e-19	0.103950992144445	0.407	0.321	3.71144515912333e-15	6	Nr4a3
9530034E10Rik2	3.49031439418993e-19	0.100331109897559	0.936	0.9	5.3586796893998e-15	6	9530034E10Rik
Gm100731	5.91934457888663e-19	0.137479214371961	0.906	0.87	9.08796973196464e-15	6	Gm10073
Ets23	7.61481426251767e-19	0.102235166442777	0.777	0.698	1.16910243372434e-14	6	Ets2
Gm9493	1.58000519395419e-18	0.124349758120715	0.779	0.714	2.42578197427787e-14	6	Gm9493
Lmo72	1.94633128050091e-16	0.105836998738768	0.675	0.598	2.98820241495305e-12	6	Lmo7
Ppargc1a2	7.94909348577262e-16	0.108548639713072	0.361	0.29	1.22042432287067e-11	6	Ppargc1a
Il333	1.78903814289735e-15	0.121711175537556	0.379	0.304	2.74671026079031e-11	6	Il33
2700060E02Rik1	3.7771605184529e-14	0.118740134207305	0.658	0.611	5.79907454398074e-10	6	2700060E02Rik
Wdr891	6.40146823148781e-14	0.101773107247689	0.794	0.735	9.82817417580323e-10	6	Wdr89
Ugt2b343	3.14342850464554e-13	0.102245230477845	0.685	0.617	4.8261057831823e-09	6	Ugt2b34
8430408G22Rik2	4.51058917449875e-13	0.104268398608106	0.808	0.765	6.92510755960793e-09	6	8430408G22Rik
Gnb2l12	1.72921139676581e-12	0.137130812105602	0.701	0.681	2.65485825745455e-08	6	Gnb2l1
Gm98431	1.59977692337188e-07	0.122170980224844	0.568	0.527	0.00245613751045285	6	Gm9843
Gm87301	3.24764319184094e-06	0.106741751314064	0.617	0.591	0.0498610659243339	6	Gm8730
Actb	0	1.50077769962158	1	0.999	0	7	Actb
Abhd2	0	0.818156932167593	0.752	0.301	0	7	Abhd2
Slc39a1	0	0.792451359025353	0.784	0.239	0	7	Slc39a1
Pdcd4	0	0.565768580477169	0.881	0.631	0	7	Pdcd4
Cbx3	0	0.534249599854987	0.762	0.428	0	7	Cbx3
Tmprss13	0	0.503641097400266	0.742	0.427	0	7	Tmprss13
Kdelr2	0	0.486241061787668	0.766	0.487	0	7	Kdelr2
Pam	0	0.38788530946787	0.47	0.167	0	7	Pam
Lrrc8a	9.39445515174945e-293	0.489973567888437	0.618	0.318	1.44233069944809e-288	7	Lrrc8a
Pim1	2.51754103099749e-269	0.530387207633454	0.596	0.313	3.86518074489044e-265	7	Pim1
Sdc41	5.26589642514796e-225	0.363160448615411	0.957	0.83	8.08473078152966e-221	7	Sdc4
Notch2	8.241082038959e-225	0.260679128643774	0.328	0.113	1.26525332544138e-220	7	Notch2
Alkbh5	1.60988452231701e-200	0.310315827863281	0.463	0.22	2.47165570711331e-196	7	Alkbh5
Amt	1.48092679129985e-189	0.229838659066728	0.322	0.12	2.27366690268265e-185	7	Amt
Kdm6b	2.73460037178466e-178	0.350741875497479	0.49	0.259	4.19843195080099e-174	7	Kdm6b
Tsku1	4.15212310308586e-178	0.396071959777118	0.548	0.319	6.37475460016771e-174	7	Tsku
Supt16	6.99763195480429e-174	0.21530396548728	0.312	0.119	1.0743464340211e-169	7	Supt16
Rap2b	3.84214298233679e-168	0.337086862614624	0.432	0.211	5.89884212078167e-164	7	Rap2b
Srrm2	2.33628090688684e-165	0.349090385672441	0.845	0.694	3.58689207634336e-161	7	Srrm2
Acot2	8.04198213091127e-160	0.193685818531828	0.28	0.105	1.23468551655881e-155	7	Acot2
Sema4b1	3.83457989336943e-159	0.29210963090751	0.395	0.187	5.88723051029008e-155	7	Sema4b
Spry2	5.68410776633174e-147	0.126753816974746	0.125	0.028	8.72681065364912e-143	7	Spry2
Rbm15	2.14043820395491e-144	0.177953633894764	0.249	0.092	3.28621477453198e-140	7	Rbm15
Jag1	9.61347843517301e-141	0.305414259593324	0.509	0.3	1.47595734415211e-136	7	Jag1
B4galt1	3.79545352249624e-139	0.295015381981009	0.525	0.317	5.82715979308848e-135	7	B4galt1
Gnb1	4.72201137940797e-132	0.290726914074329	0.885	0.758	7.24970407080505e-128	7	Gnb1
[truncated: 5,173 more rows]
