# Supplementary material for: Single-cell analysis reveals urothelial cell heterogeneity and regenerative cues following cyclophosphamide-induced bladder injury
Source: Cell Death Dis. 2021 May 5;12(5):446. doi: 10.1038/s41419-021-03740-6 (PMC8099875; doi:10.1038/s41419-021-03740-6)
Supplement: Supplementary file 6 — Table S2 [file 41419_2021_3740_MOESM6_ESM.csv]

	p_val	avg_logFC	pct.1	pct.2	p_val_adj	cell type
Krt15	9.09E-287	1.945362456	0.997	0.407	1.39E-282	cycling basal
Gsto1	3.48E-274	1.54350708	0.998	0.725	5.35E-270	cycling basal
Ly6a	2.77E-235	1.417304113	0.906	0.216	4.26E-231	cycling basal
Krt5	5.27E-262	1.414942303	0.968	0.264	8.08E-258	cycling basal
Igfbp2	2.98E-232	1.34302252	0.954	0.323	4.57E-228	cycling basal
Aldh3a1	1.55E-223	1.284077855	0.871	0.168	2.37E-219	cycling basal
Malat1	5.40E-153	1.255593027	0.993	0.889	8.29E-149	cycling basal
Klf4	4.75E-160	1.173918907	0.834	0.309	7.30E-156	cycling basal
Avpi1	3.13E-202	1.169949155	0.964	0.589	4.81E-198	cycling basal
Trf	1.66E-231	1.096283158	0.835	0.078	2.55E-227	cycling basal
Atf3	1.49E-154	1.035567454	0.933	0.534	2.29E-150	cycling basal
Id3	9.39E-162	1.012728684	0.782	0.195	1.44E-157	cycling basal
H3f3b	1.46E-193	0.993277215	1	0.989	2.24E-189	cycling basal
Cebpb	5.42E-178	0.96642001	0.895	0.377	8.32E-174	cycling basal
Thbs1	2.92E-137	0.958405756	0.686	0.136	4.49E-133	cycling basal
Nr4a1	1.84E-132	0.94431187	0.902	0.469	2.83E-128	cycling basal
Lmo1	1.73E-184	0.938716805	0.983	0.621	2.65E-180	cycling basal
Id1	1.53E-122	0.883585405	0.929	0.645	2.35E-118	cycling basal
Id2	8.20E-127	0.864974094	0.876	0.494	1.26E-122	cycling basal
Cbr2	3.96E-172	0.855659815	0.802	0.169	6.08E-168	cycling basal
Hmgb2	9.38E-123	0.844681885	0.964	0.872	1.44E-118	cycling basal
Mgst1	7.78E-153	0.834236346	0.971	0.678	1.19E-148	cycling basal
Nfe2l2	7.11E-156	0.809032508	0.892	0.418	1.09E-151	cycling basal
Ugdh	2.20E-148	0.795872532	0.956	0.657	3.38E-144	cycling basal
Phlda1	1.05E-125	0.795845801	0.981	0.736	1.61E-121	cycling basal
Slc38a2	1.74E-123	0.786935187	0.841	0.433	2.67E-119	cycling basal
Dnajb1	2.47E-116	0.786904777	0.904	0.577	3.79E-112	cycling basal
Hbegf	2.07E-92	0.78185566	0.892	0.552	3.17E-88	cycling basal
Tpm2	9.65E-151	0.760985535	0.74	0.167	1.48E-146	cycling basal
Krt4	2.29E-92	0.759555482	0.665	0.222	3.51E-88	cycling basal
Fosb	1.68E-74	0.742335661	0.892	0.613	2.59E-70	cycling basal
Hes1	6.34E-87	0.736490515	0.918	0.693	9.74E-83	cycling basal
Acaa1b	2.66E-129	0.72315457	0.835	0.361	4.08E-125	cycling basal
Notch1	4.24E-85	0.709761883	0.832	0.543	6.51E-81	cycling basal
Hif1a	7.97E-115	0.707512366	0.811	0.368	1.22E-110	cycling basal
Ly6e	2.68E-123	0.691945378	0.749	0.247	4.11E-119	cycling basal
Aqp3	1.44E-114	0.687169956	0.901	0.503	2.21E-110	cycling basal
Areg	6.72E-48	0.685704301	0.763	0.526	1.03E-43	cycling basal
Nqo1	2.74E-122	0.679341967	0.778	0.274	4.20E-118	cycling basal
Prdx6	1.46E-117	0.655548321	0.83	0.434	2.25E-113	cycling basal
Ifitm3	2.52E-90	0.648818749	0.789	0.39	3.86E-86	cycling basal
Fscn1	1.72E-127	0.627541351	0.689	0.156	2.65E-123	cycling basal
Junb	1.49E-82	0.624306227	0.901	0.639	2.29E-78	cycling basal
Enho	7.36E-111	0.614399808	0.662	0.153	1.13E-106	cycling basal
Bcam	3.64E-115	0.61363601	0.652	0.159	5.60E-111	cycling basal
Fosl1	4.91E-110	0.610852073	0.576	0.097	7.53E-106	cycling basal
Trp63	1.38E-101	0.601505346	0.665	0.209	2.11E-97	cycling basal
Adm	3.58E-84	0.596865723	0.521	0.117	5.50E-80	cycling basal
Krt23	2.86E-59	0.593064921	0.594	0.262	4.39E-55	cycling basal
Actg1	1.24E-151	0.592443339	1	0.998	1.91E-147	cycling basal
Esd	6.18E-99	0.586933628	0.951	0.76	9.50E-95	cycling basal
Stmn1	6.59E-91	0.584488892	0.994	0.937	1.01E-86	cycling basal
H1f0	1.04E-57	0.579273214	0.607	0.293	1.60E-53	cycling basal
Gpnmb	1.35E-105	0.578162613	0.56	0.092	2.08E-101	cycling basal
Tsc22d1	7.99E-75	0.576859312	0.736	0.41	1.23E-70	cycling basal
Cdkn1a	1.85E-50	0.572141553	0.963	0.925	2.84E-46	cycling basal
Itga6	1.99E-95	0.568559698	0.601	0.153	3.06E-91	cycling basal
Nrn1	7.82E-106	0.568439722	0.587	0.111	1.20E-101	cycling basal
Rgs10	3.62E-97	0.558423613	0.59	0.148	5.56E-93	cycling basal
Sdc1	2.63E-93	0.557478346	0.916	0.597	4.04E-89	cycling basal
Cd44	1.31E-89	0.555264712	0.749	0.334	2.02E-85	cycling basal
Plaur	4.32E-83	0.554275455	0.548	0.145	6.63E-79	cycling basal
Tnfaip8	3.53E-82	0.54923887	0.67	0.278	5.42E-78	cycling basal
H3f3a	4.72E-109	0.54229577	0.998	0.962	7.25E-105	cycling basal
Fosl2	2.20E-87	0.541886419	0.79	0.392	3.38E-83	cycling basal
Pnrc1	5.21E-75	0.538956866	0.785	0.456	7.99E-71	cycling basal
Dusp1	6.95E-78	0.530034349	0.9	0.606	1.07E-73	cycling basal
Klf5	3.50E-62	0.526886137	0.834	0.559	5.38E-58	cycling basal
Igfbp7	1.59E-73	0.526029347	0.832	0.533	2.45E-69	cycling basal
Rap2b	6.77E-57	0.524777906	0.54	0.209	1.04E-52	cycling basal
Itm2b	4.35E-106	0.520972306	1	0.989	6.68E-102	cycling basal
Plpp3	2.24E-78	0.51957484	0.495	0.107	3.45E-74	cycling basal
Son	7.67E-82	0.518971574	0.87	0.607	1.18E-77	cycling basal
Ptms	1.06E-60	0.510398467	0.879	0.686	1.62E-56	cycling basal
Gclm	3.33E-73	0.506390673	0.789	0.48	5.12E-69	cycling basal
Cox6b2	2.42E-30	0.504059665	0.649	0.462	3.71E-26	cycling basal
Ube2c	7.96E-28	0.500526645	0.824	0.808	1.22E-23	cycling basal
Ptp4a1	5.27E-71	0.500111506	0.788	0.506	8.09E-67	cycling basal
Jund	2.93E-58	0.49895895	0.952	0.807	4.50E-54	cycling basal
Nr4a3	8.70E-61	0.498607423	0.461	0.125	1.34E-56	cycling basal
Ets2	7.24E-54	0.493770956	0.795	0.537	1.11E-49	cycling basal
Ddx5	1.10E-79	0.482585664	0.943	0.769	1.69E-75	cycling basal
Tpm1	3.07E-64	0.482445232	0.713	0.395	4.72E-60	cycling basal
Ezr	1.01E-67	0.479131716	0.903	0.69	1.55E-63	cycling basal
Tnfrsf12a	2.09E-59	0.468600536	0.595	0.275	3.20E-55	cycling basal
Btg2	6.71E-56	0.464570046	0.979	0.839	1.03E-51	cycling basal
Jun	8.58E-51	0.464304908	0.931	0.71	1.32E-46	cycling basal
Mast4	6.19E-58	0.463868628	0.696	0.385	9.51E-54	cycling basal
Idh1	8.86E-69	0.463772894	0.727	0.329	1.36E-64	cycling basal
Dnmt3l	6.57E-67	0.457838631	0.808	0.455	1.01E-62	cycling basal
Irf2bpl	6.48E-56	0.457001147	0.593	0.274	9.94E-52	cycling basal
Trim13	5.11E-71	0.455269696	0.505	0.137	7.84E-67	cycling basal
Mrpl23	1.14E-70	0.452106235	0.846	0.569	1.75E-66	cycling basal
Itgb4	1.24E-60	0.450184409	0.561	0.226	1.90E-56	cycling basal
8430408G22Rik	1.43E-16	0.448853664	0.673	0.544	2.20E-12	cycling basal
Mgst3	1.91E-61	0.444581759	0.971	0.825	2.93E-57	cycling basal
Tiparp	1.00E-50	0.444143795	0.561	0.255	1.54E-46	cycling basal
Krt14	1.42E-39	0.442421251	0.209	0.014	2.18E-35	cycling basal
Emp1	1.80E-53	0.442267036	0.463	0.149	2.76E-49	cycling basal
Net1	8.93E-52	0.440955951	0.78	0.529	1.37E-47	cycling basal
Dusp5	3.97E-56	0.438875085	0.519	0.19	6.09E-52	cycling basal
Cdc20	5.13E-31	0.437915735	0.449	0.239	7.88E-27	cycling basal
Cldn4	7.42E-49	0.43707028	0.969	0.916	1.14E-44	cycling basal
Nfkbia	1.23E-31	0.436965662	0.505	0.279	1.89E-27	cycling basal
Dapl1	8.79E-75	0.436751127	0.389	0.039	1.35E-70	cycling basal
Lsm8	6.55E-53	0.434341129	0.838	0.661	1.00E-48	cycling basal
Marcks	8.70E-55	0.434030436	0.891	0.692	1.34E-50	cycling basal
Ccnl1	2.85E-56	0.432227262	0.682	0.368	4.38E-52	cycling basal
Il33	1.46E-64	0.431971944	0.382	0.055	2.25E-60	cycling basal
Myl12a	1.55E-62	0.428919416	0.949	0.807	2.39E-58	cycling basal
Cyr61	1.44E-55	0.424659775	0.359	0.064	2.21E-51	cycling basal
Sh3bgrl3	3.96E-77	0.424311918	0.985	0.9	6.07E-73	cycling basal
Pbx1	5.11E-58	0.420725221	0.694	0.371	7.85E-54	cycling basal
Kcnn4	1.04E-78	0.419495662	0.439	0.063	1.59E-74	cycling basal
Upk3bl	2.80E-74	0.418649479	0.373	0.03	4.30E-70	cycling basal
Epha2	1.19E-52	0.4182602	0.582	0.268	1.82E-48	cycling basal
Cyb5a	1.67E-71	0.4176961	0.995	0.967	2.56E-67	cycling basal
H2afv	1.81E-60	0.417522642	0.986	0.957	2.78E-56	cycling basal
Gm20186	3.28E-64	0.41519458	0.393	0.066	5.03E-60	cycling basal
Fam110c	1.55E-62	0.41260896	0.552	0.2	2.38E-58	cycling basal
Sfr1	6.22E-48	0.407082314	0.732	0.461	9.55E-44	cycling basal
Tspo	5.01E-52	0.406583025	0.775	0.518	7.69E-48	cycling basal
Noct	2.46E-51	0.404258083	0.497	0.187	3.78E-47	cycling basal
Nrip1	1.77E-40	0.404029154	0.69	0.429	2.71E-36	cycling basal
Cox7a2l	7.35E-72	0.399864374	0.996	0.96	1.13E-67	cycling basal
Sema3c	2.79E-51	0.399026998	0.438	0.137	4.29E-47	cycling basal
Fos	8.32E-15	0.398837321	0.918	0.803	1.28E-10	cycling basal
Gm12840	6.96E-53	0.395811423	0.312	0.041	1.07E-48	cycling basal
Tubb4b	6.46E-30	0.395552258	0.938	0.856	9.91E-26	cycling basal
Dst	1.21E-39	0.395045836	0.621	0.378	1.85E-35	cycling basal
Lancl1	5.23E-51	0.39264217	0.522	0.214	8.03E-47	cycling basal
Tgif1	2.13E-46	0.392157431	0.682	0.402	3.27E-42	cycling basal
Rheb	5.85E-47	0.391874214	0.87	0.725	8.97E-43	cycling basal
Arl6ip1	1.43E-17	0.390082129	0.892	0.916	2.19E-13	cycling basal
Glul	5.16E-54	0.387126066	0.529	0.203	7.92E-50	cycling basal
Lmna	3.79E-35	0.386922212	0.821	0.711	5.82E-31	cycling basal
Ptges	2.82E-74	0.386193019	0.412	0.054	4.33E-70	cycling basal
Mgst2	3.74E-47	0.384150319	0.744	0.451	5.74E-43	cycling basal
Ly6d	1.75E-61	0.38363789	1	1	2.69E-57	cycling basal
Gsta3	4.16E-43	0.383117247	0.565	0.287	6.39E-39	cycling basal
Prc1	3.49E-33	0.382858251	0.593	0.397	5.35E-29	cycling basal
Sat1	1.92E-43	0.381018165	0.964	0.895	2.95E-39	cycling basal
Perp	2.78E-65	0.380574537	0.991	0.953	4.27E-61	cycling basal
Top1	1.68E-43	0.380103745	0.773	0.577	2.58E-39	cycling basal
Irs2	2.52E-46	0.379975252	0.548	0.253	3.87E-42	cycling basal
Serpine1	2.17E-37	0.37948398	0.312	0.082	3.32E-33	cycling basal
Cd24a	5.52E-44	0.379170235	0.676	0.374	8.47E-40	cycling basal
Cenpa	4.46E-26	0.37852584	0.741	0.643	6.84E-22	cycling basal
Chka	3.87E-35	0.376880822	0.594	0.338	5.94E-31	cycling basal
Eif1	9.31E-75	0.376496312	1	1	1.43E-70	cycling basal
Cdc42ep3	1.03E-44	0.371573226	0.456	0.172	1.59E-40	cycling basal
Zfand5	1.59E-36	0.371551069	0.851	0.664	2.44E-32	cycling basal
Pdk4	2.64E-41	0.367927847	0.448	0.177	4.06E-37	cycling basal
Ifrd1	1.33E-27	0.367196802	0.669	0.483	2.04E-23	cycling basal
Hmgb1	3.22E-50	0.365985241	0.983	0.963	4.94E-46	cycling basal
Klf3	7.72E-46	0.364616679	0.57	0.272	1.18E-41	cycling basal
Gsr	4.14E-49	0.363604653	0.813	0.586	6.36E-45	cycling basal
Rbm39	5.36E-46	0.363241153	0.957	0.853	8.22E-42	cycling basal
Gadd45a	7.69E-43	0.362803949	0.508	0.217	1.18E-38	cycling basal
Ano1	8.25E-53	0.361102412	0.54	0.209	1.27E-48	cycling basal
Fermt1	4.34E-54	0.360397348	0.479	0.161	6.67E-50	cycling basal
Klf6	3.49E-31	0.359341005	0.897	0.717	5.36E-27	cycling basal
Gsdmc2	3.05E-19	0.359135596	0.671	0.505	4.69E-15	cycling basal
Epcam	6.71E-34	0.358296096	0.724	0.524	1.03E-29	cycling basal
Sgk1	1.46E-34	0.357040407	0.531	0.279	2.24E-30	cycling basal
Tra2b	6.92E-46	0.356446436	0.776	0.532	1.06E-41	cycling basal
Csnk1a1	3.17E-46	0.35466859	0.909	0.764	4.86E-42	cycling basal
Mfge8	3.72E-61	0.3532574	0.415	0.086	5.71E-57	cycling basal
1700025G04Rik	1.03E-56	0.352178933	0.533	0.193	1.58E-52	cycling basal
Aldh1a1	1.78E-59	0.351985937	0.418	0.093	2.73E-55	cycling basal
Acsl3	1.40E-34	0.351180666	0.611	0.367	2.15E-30	cycling basal
Vps37b	6.99E-38	0.348338726	0.571	0.308	1.07E-33	cycling basal
Sox15	2.06E-59	0.345290202	0.416	0.092	3.16E-55	cycling basal
Ube2s	3.09E-30	0.344917013	0.942	0.917	4.74E-26	cycling basal
Ppargc1a	5.18E-30	0.344708152	0.392	0.172	7.95E-26	cycling basal
Hilpda	2.06E-19	0.344367134	0.818	0.671	3.17E-15	cycling basal
Anxa8	7.09E-52	0.344319929	0.472	0.162	1.09E-47	cycling basal
Srsf5	2.51E-39	0.34396407	0.745	0.507	3.85E-35	cycling basal
9530053A07Rik	9.46E-50	0.343851099	0.372	0.089	1.45E-45	cycling basal
Bri3	9.75E-42	0.34363525	0.897	0.761	1.50E-37	cycling basal
Kif5b	2.34E-35	0.342865192	0.75	0.569	3.60E-31	cycling basal
Tns4	6.88E-62	0.34239314	0.406	0.078	1.06E-57	cycling basal
Cstb	9.07E-41	0.340905779	0.978	0.918	1.39E-36	cycling basal
Peg3	1.94E-35	0.340701065	0.463	0.208	2.98E-31	cycling basal
Urah	4.34E-43	0.339966885	0.734	0.462	6.67E-39	cycling basal
Pdgfa	7.26E-41	0.339665611	0.445	0.178	1.11E-36	cycling basal
Ier3	2.28E-33	0.339531696	0.686	0.472	3.50E-29	cycling basal
Egr1	4.33E-23	0.338114898	0.833	0.686	6.66E-19	cycling basal
Hist1h2bc	1.18E-08	0.337740528	0.285	0.184	0.000180766	cycling basal
Ninj1	4.52E-40	0.337090616	0.553	0.285	6.94E-36	cycling basal
Ndfip2	4.19E-43	0.336298832	0.49	0.21	6.43E-39	cycling basal
Neat1	1.15E-30	0.335775572	0.739	0.492	1.76E-26	cycling basal
Gng11	2.41E-37	0.334743209	0.526	0.266	3.69E-33	cycling basal
Ddx3x	8.45E-35	0.334346304	0.727	0.536	1.30E-30	cycling basal
Pabpc1	1.16E-57	0.332801144	0.997	0.972	1.78E-53	cycling basal
Enah	2.54E-40	0.3320942	0.601	0.343	3.89E-36	cycling basal
Hmgn1	1.77E-58	0.331262855	1	0.994	2.72E-54	cycling basal
Gltscr2	2.06E-08	0.32973589	0.293	0.205	0.000316558	cycling basal
Tax1bp1	2.82E-36	0.32724412	0.66	0.42	4.33E-32	cycling basal
Zfp36l1	2.67E-31	0.326765627	0.752	0.559	4.10E-27	cycling basal
Col17a1	1.92E-65	0.325833419	0.316	0.016	2.95E-61	cycling basal
Pim3	1.67E-34	0.324568457	0.558	0.303	2.56E-30	cycling basal
Dhrs3	1.19E-33	0.323443248	0.566	0.321	1.83E-29	cycling basal
Tinagl1	2.60E-41	0.32325866	0.493	0.216	4.00E-37	cycling basal
Cldn7	3.76E-31	0.3226036	0.771	0.571	5.77E-27	cycling basal
Tmem176b	1.61E-44	0.319760126	0.453	0.164	2.48E-40	cycling basal
Btg1	2.57E-32	0.318620011	0.938	0.825	3.95E-28	cycling basal
Smc4	1.75E-23	0.317445334	0.627	0.474	2.69E-19	cycling basal
Luc7l2	6.53E-33	0.317062565	0.66	0.439	1.00E-28	cycling basal
Ccdc71l	1.77E-30	0.316767274	0.388	0.163	2.72E-26	cycling basal
Ptgs1	5.44E-54	0.316261125	0.327	0.047	8.36E-50	cycling basal
Fus	1.73E-38	0.316088624	0.655	0.4	2.66E-34	cycling basal
Snrpb	8.28E-35	0.314957763	0.772	0.549	1.27E-30	cycling basal
Cks2	7.16E-19	0.314192579	0.81	0.764	1.10E-14	cycling basal
Slc6a6	4.77E-40	0.31382574	0.428	0.164	7.32E-36	cycling basal
Rtkn	2.28E-51	0.312260731	0.346	0.066	3.49E-47	cycling basal
Sowahc	1.59E-35	0.311945769	0.5	0.24	2.44E-31	cycling basal
Tmpo	4.08E-28	0.311609602	0.717	0.557	6.27E-24	cycling basal
Wnt4	7.25E-27	0.308173383	0.821	0.693	1.11E-22	cycling basal
Atf4	1.13E-29	0.308017941	0.774	0.609	1.74E-25	cycling basal
Cmip	1.34E-29	0.3077811	0.533	0.314	2.05E-25	cycling basal
S100a10	7.16E-16	0.306884653	0.801	0.739	1.10E-11	cycling basal
F11r	3.16E-36	0.306758348	0.725	0.474	4.86E-32	cycling basal
Ankrd11	1.90E-31	0.306738846	0.545	0.321	2.91E-27	cycling basal
Ubc	1.14E-28	0.306686978	0.948	0.87	1.75E-24	cycling basal
Lypd3	9.97E-30	0.306559364	0.557	0.323	1.53E-25	cycling basal
Ktn1	3.69E-34	0.305403938	0.514	0.269	5.66E-30	cycling basal
Cotl1	4.12E-42	0.305264892	0.477	0.193	6.32E-38	cycling basal
Bcl10	4.92E-35	0.303947722	0.543	0.289	7.56E-31	cycling basal
Ptpn1	7.40E-41	0.303136923	0.454	0.179	1.14E-36	cycling basal
Cdk2ap2	2.52E-30	0.300897123	0.758	0.597	3.88E-26	cycling basal
Itga3	5.34E-44	0.30019386	0.37	0.103	8.21E-40	cycling basal
Dusp6	3.63E-35	0.298961538	0.386	0.144	5.58E-31	cycling basal
Ank	3.72E-49	0.29853719	0.36	0.079	5.71E-45	cycling basal
Plin2	1.95E-18	0.29670426	0.64	0.471	2.99E-14	cycling basal
H2afx	2.18E-18	0.296485323	0.616	0.49	3.34E-14	cycling basal
Ube2h	1.13E-29	0.29543598	0.572	0.341	1.73E-25	cycling basal
Lima1	6.43E-29	0.295244896	0.747	0.548	9.87E-25	cycling basal
Pycard	9.57E-24	0.294927209	0.82	0.67	1.47E-19	cycling basal
Tob1	2.27E-27	0.294573753	0.687	0.489	3.49E-23	cycling basal
Sncg	1.02E-18	0.293128883	0.325	0.161	1.56E-14	cycling basal
Gpx2	1.88E-28	0.291044432	0.821	0.618	2.88E-24	cycling basal
Zbtb20	5.24E-34	0.290055303	0.427	0.183	8.04E-30	cycling basal
Csrnp1	1.72E-34	0.289899049	0.446	0.2	2.64E-30	cycling basal
Ifitm2	1.57E-28	0.289612797	0.723	0.508	2.41E-24	cycling basal
Galnt6	2.68E-35	0.289428781	0.531	0.268	4.11E-31	cycling basal
Skil	1.19E-37	0.288884446	0.375	0.126	1.83E-33	cycling basal
Ptma	1.79E-36	0.286895408	1	1	2.75E-32	cycling basal
Anxa3	2.25E-25	0.285331771	0.625	0.434	3.46E-21	cycling basal
Nr1d1	2.44E-27	0.283198134	0.387	0.177	3.75E-23	cycling basal
Baiap2	3.57E-33	0.282426719	0.575	0.321	5.49E-29	cycling basal
Coq10b	3.21E-31	0.282318004	0.51	0.277	4.93E-27	cycling basal
Sik1	3.24E-28	0.282017745	0.523	0.297	4.98E-24	cycling basal
Ces2g	3.31E-35	0.281904085	0.413	0.164	5.08E-31	cycling basal
Sox4	4.75E-27	0.281459186	0.476	0.264	7.29E-23	cycling basal
Ckmt1	3.22E-25	0.279995425	0.607	0.394	4.95E-21	cycling basal
Mcam	1.07E-44	0.279655291	0.255	0.026	1.64E-40	cycling basal
Hspa5	1.97E-18	0.279278234	0.552	0.391	3.02E-14	cycling basal
Asph	6.35E-29	0.278811946	0.513	0.291	9.75E-25	cycling basal
Pdcl3	2.29E-27	0.277239935	0.64	0.426	3.52E-23	cycling basal
Hsp90b1	1.83E-18	0.276815961	0.717	0.582	2.81E-14	cycling basal
Sh3bgrl	9.12E-28	0.276684768	0.554	0.337	1.40E-23	cycling basal
Aebp2	6.47E-28	0.27641698	0.513	0.292	9.94E-24	cycling basal
Akr1b8	3.98E-23	0.275280044	0.841	0.674	6.11E-19	cycling basal
Entpd5	1.52E-32	0.27509332	0.504	0.257	2.34E-28	cycling basal
Ndufa8	1.60E-28	0.274259027	0.775	0.59	2.45E-24	cycling basal
Sf3b1	3.31E-29	0.273483729	0.644	0.451	5.09E-25	cycling basal
Cenpe	1.21E-22	0.273397768	0.407	0.223	1.86E-18	cycling basal
Anln	6.91E-37	0.273236053	0.362	0.12	1.06E-32	cycling basal
Mpc2	1.86E-27	0.273102916	0.827	0.695	2.85E-23	cycling basal
Irf6	1.71E-27	0.272996333	0.479	0.262	2.62E-23	cycling basal
Tpp1	3.07E-26	0.272900331	0.543	0.334	4.72E-22	cycling basal
Itgb1	1.09E-30	0.272555661	0.546	0.308	1.68E-26	cycling basal
Amotl1	1.79E-35	0.272105934	0.378	0.136	2.76E-31	cycling basal
Gsdmc3	2.21E-15	0.271951617	0.361	0.21	3.39E-11	cycling basal
Ces2e	2.58E-36	0.270826187	0.33	0.095	3.95E-32	cycling basal
Rnd3	3.44E-38	0.270032509	0.346	0.101	5.28E-34	cycling basal
Hspb1	3.56E-11	0.269679277	0.754	0.664	5.47E-07	cycling basal
Vegfb	3.46E-31	0.269675447	0.513	0.276	5.31E-27	cycling basal
Npm3	4.27E-26	0.269558427	0.663	0.46	6.55E-22	cycling basal
Hspb8	5.43E-35	0.269154745	0.331	0.101	8.34E-31	cycling basal
Ssbp2	2.02E-30	0.268729859	0.412	0.186	3.10E-26	cycling basal
Ctsb	3.31E-25	0.268371914	0.64	0.446	5.09E-21	cycling basal
Anxa4	6.01E-23	0.268313542	0.589	0.402	9.23E-19	cycling basal
Ccnd1	4.83E-20	0.267969081	0.574	0.392	7.42E-16	cycling basal
Srrm2	2.31E-24	0.26763978	0.82	0.663	3.55E-20	cycling basal
Tnfaip2	2.26E-22	0.267538041	0.684	0.501	3.46E-18	cycling basal
Mki67	1.21E-20	0.266714283	0.64	0.491	1.86E-16	cycling basal
Atpif1	4.76E-41	0.265923258	0.994	0.977	7.31E-37	cycling basal
Trp53inp1	3.75E-11	0.265834156	0.643	0.561	5.76E-07	cycling basal
Tubb6	6.62E-37	0.265518317	0.312	0.083	1.02E-32	cycling basal
Ahr	1.97E-23	0.264298476	0.558	0.347	3.02E-19	cycling basal
Rdx	1.13E-52	0.264058725	0.284	0.024	1.73E-48	cycling basal
Lamb3	7.47E-42	0.262231406	0.327	0.077	1.15E-37	cycling basal
Dcxr	1.36E-13	0.261632188	0.782	0.72	2.08E-09	cycling basal
Shh	2.23E-29	0.260785511	0.453	0.216	3.43E-25	cycling basal
Wnt5a	7.24E-28	0.260716993	0.645	0.415	1.11E-23	cycling basal
Ipmk	3.28E-28	0.26068997	0.363	0.152	5.04E-24	cycling basal
Ppp3ca	2.67E-26	0.260031658	0.595	0.383	4.09E-22	cycling basal
Ano6	6.41E-32	0.259668586	0.415	0.178	9.84E-28	cycling basal
Rad21	9.96E-21	0.259616068	0.63	0.469	1.53E-16	cycling basal
Iqgap1	2.09E-20	0.259344289	0.602	0.446	3.21E-16	cycling basal
Actn4	5.95E-23	0.258901007	0.837	0.685	9.13E-19	cycling basal
Ccnb1	1.46E-16	0.258815909	0.463	0.317	2.25E-12	cycling basal
Sptssa	1.07E-25	0.258418098	0.518	0.31	1.64E-21	cycling basal
Cst3	1.80E-22	0.258222384	0.747	0.579	2.76E-18	cycling basal
Use1	1.22E-27	0.258058501	0.874	0.766	1.88E-23	cycling basal
Raph1	2.59E-25	0.256652049	0.469	0.26	3.98E-21	cycling basal
Hs3st1	5.43E-19	0.256184455	0.498	0.32	8.34E-15	cycling basal
Top2a	2.15E-16	0.255721222	0.72	0.656	3.30E-12	cycling basal
Hist1h1c	2.17E-15	0.255597442	0.265	0.129	3.33E-11	cycling basal
Sec62	4.93E-27	0.255135356	0.581	0.354	7.57E-23	cycling basal
Hnrnpu	5.46E-24	0.255018345	0.758	0.602	8.38E-20	cycling basal
Nenf	2.59E-25	0.254622389	0.84	0.71	3.97E-21	cycling basal
Slc2a1	1.88E-30	0.254170146	0.419	0.183	2.88E-26	cycling basal
Jade1	3.93E-19	0.253124284	0.511	0.334	6.03E-15	cycling basal
4930402H24Rik	5.00E-24	0.252233809	0.515	0.316	7.68E-20	cycling basal
Tcerg1	6.54E-30	0.252171107	0.453	0.22	1.00E-25	cycling basal
Reep5	2.72E-25	0.251300946	0.92	0.805	4.18E-21	cycling basal
Nudt14	2.73E-23	0.250444065	0.586	0.391	4.19E-19	cycling basal
Midn	1.10E-20	0.249638094	0.452	0.271	1.68E-16	cycling basal
Golim4	4.02E-33	0.248962177	0.334	0.109	6.17E-29	cycling basal
Maff	1.19E-28	0.247594723	0.394	0.172	1.83E-24	cycling basal
Mgmt	1.38E-16	0.24693087	0.494	0.34	2.12E-12	cycling basal
Hnrnph1	5.47E-21	0.246754887	0.658	0.491	8.40E-17	cycling basal
Snrpf	2.14E-28	0.246094098	0.981	0.917	3.29E-24	cycling basal
Arf5	6.97E-28	0.246034255	0.97	0.943	1.07E-23	cycling basal
Flnb	7.21E-21	0.245137994	0.535	0.348	1.11E-16	cycling basal
Fam126a	4.38E-25	0.242086986	0.376	0.17	6.72E-21	cycling basal
Hnrnpa0	3.19E-19	0.24129095	0.665	0.515	4.90E-15	cycling basal
Frmd6	1.10E-29	0.241007685	0.376	0.154	1.70E-25	cycling basal
H60c	1.21E-34	0.24017648	0.284	0.069	1.85E-30	cycling basal
Pim1	1.84E-19	0.240162159	0.413	0.229	2.82E-15	cycling basal
Nsa2	8.25E-23	0.240027132	0.875	0.775	1.27E-18	cycling basal
Micall1	9.20E-28	0.239873245	0.381	0.169	1.41E-23	cycling basal
Pard3	1.51E-24	0.239142719	0.484	0.277	2.32E-20	cycling basal
Cyp2f2	3.40E-37	0.239006619	0.213	0.021	5.22E-33	cycling basal
Pdpn	1.42E-33	0.238028251	0.28	0.069	2.18E-29	cycling basal
Zfand2a	2.27E-19	0.237760047	0.51	0.321	3.49E-15	cycling basal
Ier2	1.44E-16	0.237180407	0.714	0.551	2.20E-12	cycling basal
Irf2bp2	1.88E-20	0.237145604	0.508	0.318	2.88E-16	cycling basal
Sema4b	1.49E-21	0.236911599	0.318	0.144	2.29E-17	cycling basal
S100a16	1.08E-26	0.236847703	0.972	0.903	1.65E-22	cycling basal
Eef2	2.70E-36	0.236798899	1	0.991	4.15E-32	cycling basal
Wfdc2	4.33E-35	0.236719032	1	0.998	6.64E-31	cycling basal
Klf13	6.48E-28	0.236054114	0.361	0.149	9.96E-24	cycling basal
Tpm4	7.53E-19	0.235147519	0.745	0.613	1.16E-14	cycling basal
Ctnna1	1.79E-21	0.234827091	0.625	0.454	2.74E-17	cycling basal
Dynll1	6.82E-08	0.234153612	0.847	0.84	0.001047123	cycling basal
Hnrnpd	1.24E-22	0.233236262	0.541	0.348	1.90E-18	cycling basal
Elf3	3.86E-15	0.233038083	0.568	0.41	5.93E-11	cycling basal
Spag9	8.16E-22	0.232874637	0.438	0.247	1.25E-17	cycling basal
Nxn	2.14E-20	0.232745918	0.582	0.407	3.29E-16	cycling basal
Hnrnpf	3.03E-21	0.232725252	0.873	0.766	4.65E-17	cycling basal
Rbpms	1.76E-19	0.232511197	0.513	0.334	2.70E-15	cycling basal
Pdlim1	1.93E-17	0.231805815	0.665	0.526	2.96E-13	cycling basal
Arpc2	1.49E-26	0.230668145	0.985	0.946	2.29E-22	cycling basal
Ptpru	7.04E-36	0.230469015	0.314	0.084	1.08E-31	cycling basal
Gpx1	5.06E-17	0.230225063	0.888	0.815	7.77E-13	cycling basal
Pde4b	2.17E-33	0.229075164	0.242	0.046	3.34E-29	cycling basal
Ubald2	3.77E-15	0.228736887	0.795	0.705	5.78E-11	cycling basal
F3	1.95E-23	0.226876018	0.275	0.099	2.99E-19	cycling basal
Nfix	7.18E-27	0.226091782	0.375	0.164	1.10E-22	cycling basal
Gnb2	5.68E-20	0.224917154	0.851	0.755	8.72E-16	cycling basal
Sertad1	4.32E-22	0.224255934	0.388	0.198	6.63E-18	cycling basal
S100a11	1.49E-23	0.224089735	0.999	1	2.29E-19	cycling basal
Brd2	8.98E-15	0.223066127	0.611	0.491	1.38E-10	cycling basal
Pafah1b1	2.02E-18	0.222995588	0.59	0.429	3.11E-14	cycling basal
Zfp36	3.61E-13	0.222414024	0.704	0.575	5.54E-09	cycling basal
Prkar1a	3.42E-18	0.222379541	0.623	0.48	5.25E-14	cycling basal
Rbm25	1.68E-17	0.221689805	0.658	0.51	2.58E-13	cycling basal
Zfp131	1.51E-21	0.22138843	0.344	0.163	2.33E-17	cycling basal
Fxyd4	2.52E-30	0.221226712	0.248	0.057	3.87E-26	cycling basal
Wls	3.18E-20	0.220752286	0.506	0.323	4.89E-16	cycling basal
Csde1	3.39E-18	0.22055009	0.769	0.655	5.21E-14	cycling basal
Serinc3	5.62E-17	0.219753631	0.612	0.457	8.63E-13	cycling basal
Wnt10a	2.72E-44	0.219728679	0.215	0.007	4.18E-40	cycling basal
Ccnb2	2.48E-09	0.218656886	0.503	0.422	3.80E-05	cycling basal
Raly	1.23E-15	0.217801562	0.779	0.67	1.89E-11	cycling basal
Sde2	2.21E-19	0.217714527	0.436	0.257	3.40E-15	cycling basal
Anxa11	2.07E-21	0.217712632	0.507	0.309	3.18E-17	cycling basal
Unc45a	1.58E-22	0.217067896	0.368	0.177	2.43E-18	cycling basal
Amd1	2.51E-19	0.217010006	0.388	0.214	3.85E-15	cycling basal
Ewsr1	1.80E-16	0.216739617	0.652	0.515	2.77E-12	cycling basal
Nfia	5.84E-19	0.21623762	0.336	0.17	8.97E-15	cycling basal
Pard6g	2.72E-19	0.2158312	0.486	0.307	4.17E-15	cycling basal
Iscu	3.63E-18	0.215592911	0.78	0.68	5.57E-14	cycling basal
Ppp1r15a	7.56E-16	0.215443692	0.473	0.318	1.16E-11	cycling basal
Psme2	5.29E-16	0.215050536	0.655	0.521	8.12E-12	cycling basal
Etfa	1.51E-18	0.214746059	0.501	0.331	2.33E-14	cycling basal
Capns1	1.46E-16	0.214347278	0.809	0.752	2.24E-12	cycling basal
Has3	1.67E-31	0.214221865	0.2	0.026	2.56E-27	cycling basal
Klf10	2.08E-21	0.214023905	0.362	0.176	3.19E-17	cycling basal
Dbp	1.18E-25	0.213486061	0.285	0.099	1.81E-21	cycling basal
Uhrf2	5.94E-19	0.213259166	0.427	0.248	9.13E-15	cycling basal
Trib1	1.37E-19	0.212683295	0.531	0.329	2.10E-15	cycling basal
Lpin2	7.19E-20	0.212679589	0.395	0.213	1.10E-15	cycling basal
Tmed5	1.79E-14	0.212671177	0.553	0.415	2.75E-10	cycling basal
Ugcg	1.09E-18	0.212665718	0.437	0.254	1.67E-14	cycling basal
Pmepa1	2.11E-14	0.211838909	0.545	0.392	3.24E-10	cycling basal
Hnrnpa2b1	2.35E-18	0.211671138	0.864	0.787	3.60E-14	cycling basal
Clic1	1.52E-14	0.211613045	0.933	0.883	2.34E-10	cycling basal
Itm2c	3.76E-20	0.211431229	0.56	0.362	5.77E-16	cycling basal
Smc2	4.35E-14	0.211029582	0.653	0.557	6.68E-10	cycling basal
Tuba1c	8.07E-12	0.210849652	0.465	0.329	1.24E-07	cycling basal
Uqcrh	1.41E-33	0.20928404	0.999	0.991	2.16E-29	cycling basal
Hmgn2	3.17E-13	0.208805967	0.85	0.824	4.87E-09	cycling basal
Mknk2	1.03E-17	0.208652367	0.55	0.371	1.58E-13	cycling basal
Aknad1	2.41E-25	0.208646894	0.341	0.14	3.71E-21	cycling basal
Oaz1	2.19E-35	0.208640102	1	1	3.37E-31	cycling basal
Cd47	6.50E-18	0.207922495	0.469	0.298	9.97E-14	cycling basal
Ptk7	3.56E-26	0.207480832	0.343	0.139	5.46E-22	cycling basal
Ndufa6	3.13E-21	0.207402266	0.923	0.832	4.81E-17	cycling basal
Cux1	2.36E-17	0.207358033	0.488	0.32	3.63E-13	cycling basal
Sf3b6	5.56E-19	0.207225606	0.849	0.695	8.53E-15	cycling basal
Palld	1.21E-29	0.206881081	0.194	0.028	1.85E-25	cycling basal
Atp1a1	7.53E-13	0.206557681	0.727	0.623	1.16E-08	cycling basal
Nucks1	1.74E-15	0.206040618	0.897	0.839	2.67E-11	cycling basal
Tns3	4.84E-23	0.205950541	0.387	0.189	7.43E-19	cycling basal
Dnajb6	6.35E-16	0.205851537	0.615	0.467	9.76E-12	cycling basal
Eif6	2.22E-17	0.205816982	0.639	0.461	3.41E-13	cycling basal
Ugt2b34	4.53E-24	0.205527211	0.521	0.279	6.95E-20	cycling basal
Eny2	1.29E-15	0.205025757	0.63	0.508	1.98E-11	cycling basal
Nfat5	1.89E-16	0.204386833	0.446	0.286	2.90E-12	cycling basal
Ythdc1	1.40E-14	0.204052605	0.644	0.498	2.14E-10	cycling basal
Hnrnpk	2.02E-19	0.203201909	0.901	0.83	3.11E-15	cycling basal
Txn1	1.23E-15	0.202820293	0.978	0.968	1.88E-11	cycling basal
Eef1a1	1.30E-32	0.202704917	1	1	2.00E-28	cycling basal
Chmp2a	2.22E-14	0.201117	0.721	0.611	3.41E-10	cycling basal
Pttg1ip	6.71E-17	0.200665584	0.538	0.348	1.03E-12	cycling basal
Il6ra	6.79E-31	0.200579669	0.24	0.051	1.04E-26	cycling basal
Pcbd1	2.44E-18	0.200501515	0.403	0.231	3.74E-14	cycling basal
Nusap1	2.38E-10	0.200090433	0.56	0.48	3.66E-06	cycling basal
Kmt2e	8.23E-18	0.199810457	0.396	0.225	1.26E-13	cycling basal
Foxa1	1.52E-13	0.199357554	0.734	0.622	2.34E-09	cycling basal
Rbms1	1.73E-13	0.199246293	0.631	0.516	2.65E-09	cycling basal
Smox	1.26E-27	0.197822831	0.267	0.078	1.93E-23	cycling basal
Ak1	7.38E-13	0.197761527	0.438	0.302	1.13E-08	cycling basal
Bub3	3.69E-11	0.197544043	0.59	0.492	5.67E-07	cycling basal
Wdr61	1.66E-13	0.197389553	0.624	0.477	2.55E-09	cycling basal
Phip	1.03E-15	0.1970363	0.466	0.306	1.57E-11	cycling basal
Ldha	6.03E-13	0.19696928	0.886	0.846	9.25E-09	cycling basal
Mzt2	1.42E-26	0.196892486	0.315	0.115	2.18E-22	cycling basal
App	7.51E-15	0.196622736	0.702	0.562	1.15E-10	cycling basal
Actb	9.47E-26	0.196615797	1	0.999	1.45E-21	cycling basal
Crim1	1.40E-25	0.196363682	0.301	0.108	2.15E-21	cycling basal
Rsrc2	5.05E-14	0.195830546	0.562	0.428	7.75E-10	cycling basal
Ece1	4.29E-19	0.195109973	0.375	0.199	6.58E-15	cycling basal
Kif23	6.27E-14	0.194739886	0.383	0.244	9.62E-10	cycling basal
Bcas2	3.68E-15	0.194495761	0.637	0.49	5.64E-11	cycling basal
Ddx3y	2.71E-15	0.194328533	0.459	0.298	4.16E-11	cycling basal
Ube2b	7.96E-14	0.193915206	0.767	0.657	1.22E-09	cycling basal
Eif4e3	2.88E-27	0.193854755	0.276	0.085	4.42E-23	cycling basal
Tmem63b	9.46E-16	0.192645015	0.455	0.293	1.45E-11	cycling basal
Polr2j	1.24E-15	0.192090708	0.739	0.605	1.90E-11	cycling basal
Ptp4a3	1.12E-09	0.191600115	0.813	0.769	1.72E-05	cycling basal
Unc5b	9.52E-20	0.191288696	0.324	0.152	1.46E-15	cycling basal
Slc3a2	5.01E-13	0.190544737	0.446	0.308	7.68E-09	cycling basal
Cebpa	7.39E-19	0.190331865	0.317	0.152	1.14E-14	cycling basal
Sfpq	1.60E-14	0.190036889	0.612	0.475	2.46E-10	cycling basal
Ckap2	6.80E-15	0.189462011	0.327	0.184	1.04E-10	cycling basal
Hk2	2.68E-21	0.188880743	0.253	0.09	4.11E-17	cycling basal
Lrrfip1	3.20E-13	0.188618094	0.577	0.452	4.92E-09	cycling basal
Mapre2	1.47E-17	0.188483875	0.402	0.232	2.26E-13	cycling basal
Fat1	5.99E-12	0.188054124	0.573	0.452	9.20E-08	cycling basal
Ddit4l	2.29E-11	0.188039653	0.318	0.198	3.51E-07	cycling basal
Smg1	2.44E-18	0.187220907	0.355	0.185	3.74E-14	cycling basal
Atxn7l3b	1.57E-14	0.186208295	0.633	0.492	2.40E-10	cycling basal
Nedd4	8.05E-12	0.186157596	0.714	0.624	1.24E-07	cycling basal
Errfi1	6.76E-08	0.186012922	0.421	0.322	0.001038223	cycling basal
Fam107b	9.19E-10	0.185798599	0.476	0.361	1.41E-05	cycling basal
Arl6ip5	2.36E-14	0.185593058	0.418	0.269	3.63E-10	cycling basal
Nfkbiz	3.13E-13	0.185572129	0.394	0.251	4.81E-09	cycling basal
Prrc2c	1.73E-13	0.185089123	0.496	0.348	2.65E-09	cycling basal
Mapre1	3.08E-11	0.184995842	0.663	0.575	4.73E-07	cycling basal
Slk	1.18E-15	0.184865053	0.388	0.231	1.81E-11	cycling basal
Clic4	3.97E-23	0.184719674	0.273	0.098	6.10E-19	cycling basal
Tonsl	1.08E-09	0.184690371	0.495	0.389	1.65E-05	cycling basal
Abl2	9.30E-19	0.184684807	0.289	0.128	1.43E-14	cycling basal
Ptgs2	5.80E-18	0.183805766	0.167	0.045	8.90E-14	cycling basal
1110008F13Rik	3.89E-11	0.1832189	0.809	0.751	5.97E-07	cycling basal
Anxa2	5.57E-10	0.182160191	0.767	0.69	8.55E-06	cycling basal
Smad7	3.90E-27	0.1818958	0.232	0.056	5.99E-23	cycling basal
Gabarapl2	1.37E-13	0.181665258	0.607	0.452	2.10E-09	cycling basal
Picalm	1.86E-17	0.181514644	0.401	0.226	2.86E-13	cycling basal
Tnks2	8.78E-13	0.181424972	0.575	0.439	1.35E-08	cycling basal
Jag2	9.78E-28	0.18136298	0.198	0.034	1.50E-23	cycling basal
Jag1	4.68E-14	0.180613707	0.367	0.218	7.18E-10	cycling basal
Fxyd3	1.46E-24	0.180365934	1	1	2.24E-20	cycling basal
Pcbp2	2.37E-17	0.180124424	0.969	0.936	3.64E-13	cycling basal
Pttg1	1.00E-08	0.179645383	0.391	0.289	0.000153895	cycling basal
Fgfr2	6.75E-22	0.179564817	0.258	0.092	1.04E-17	cycling basal
Plek2	3.40E-20	0.179084624	0.282	0.116	5.23E-16	cycling basal
Ajuba	1.34E-22	0.179026358	0.213	0.059	2.05E-18	cycling basal
Cnbp	3.79E-13	0.17866428	0.772	0.676	5.82E-09	cycling basal
Lpp	4.07E-13	0.177846944	0.553	0.407	6.25E-09	cycling basal
Gm13219	2.07E-23	0.177529421	0.245	0.077	3.18E-19	cycling basal
Eif5	4.19E-10	0.17750736	0.784	0.705	6.43E-06	cycling basal
Akirin1	2.70E-13	0.177373395	0.551	0.41	4.14E-09	cycling basal
Rai14	5.30E-16	0.177369182	0.356	0.198	8.13E-12	cycling basal
Mmp14	1.11E-19	0.177362182	0.28	0.116	1.71E-15	cycling basal
Sdhb	7.04E-13	0.177343641	0.689	0.553	1.08E-08	cycling basal
Clstn1	1.87E-14	0.177090067	0.438	0.285	2.86E-10	cycling basal
Ccna2	6.39E-09	0.176773468	0.481	0.385	9.81E-05	cycling basal
Ptp4a2	2.91E-09	0.176463964	0.838	0.798	4.47E-05	cycling basal
Tpx2	1.93E-10	0.176261687	0.49	0.384	2.96E-06	cycling basal
Mat2a	3.71E-11	0.175944944	0.508	0.376	5.70E-07	cycling basal
Tpt1	8.87E-20	0.175904101	1	1	1.36E-15	cycling basal
Eif4b	6.00E-13	0.175809653	0.767	0.669	9.22E-09	cycling basal
Gstp1	3.98E-09	0.175086918	0.511	0.406	6.11E-05	cycling basal
Gm9493	3.95E-12	0.174806992	0.755	0.645	6.07E-08	cycling basal
Kitl	8.72E-22	0.174329825	0.245	0.083	1.34E-17	cycling basal
Tshz2	1.24E-16	0.174237545	0.376	0.207	1.91E-12	cycling basal
Ldlr	3.92E-12	0.174209511	0.396	0.256	6.01E-08	cycling basal
Timp2	1.65E-10	0.174159622	0.472	0.352	2.53E-06	cycling basal
Srsf7	2.66E-10	0.174104744	0.56	0.444	4.08E-06	cycling basal
Zfp704	1.38E-17	0.173949645	0.326	0.163	2.11E-13	cycling basal
Ets1	7.87E-18	0.173623859	0.265	0.114	1.21E-13	cycling basal
Ankrd17	1.20E-13	0.173347655	0.469	0.318	1.84E-09	cycling basal
Iffo2	9.94E-28	0.172510893	0.196	0.033	1.53E-23	cycling basal
Reep4	2.70E-10	0.172223159	0.691	0.618	4.15E-06	cycling basal
Fads1	3.06E-13	0.172201991	0.432	0.283	4.70E-09	cycling basal
Runx1	8.75E-13	0.17217227	0.423	0.28	1.34E-08	cycling basal
Srf	2.95E-19	0.171576776	0.277	0.116	4.53E-15	cycling basal
Tbl1xr1	6.75E-16	0.170748917	0.343	0.187	1.04E-11	cycling basal
Bicd2	3.36E-11	0.170594472	0.371	0.247	5.16E-07	cycling basal
Lama5	7.37E-15	0.170515371	0.365	0.21	1.13E-10	cycling basal
Rbms3	5.44E-17	0.169990495	0.311	0.153	8.36E-13	cycling basal
Puf60	2.59E-14	0.168979169	0.37	0.221	3.98E-10	cycling basal
Srsf11	1.44E-11	0.168827687	0.616	0.503	2.22E-07	cycling basal
Rgs12	1.71E-15	0.16848246	0.407	0.243	2.62E-11	cycling basal
Pura	1.55E-10	0.168436742	0.56	0.443	2.38E-06	cycling basal
Lmnb1	2.10E-12	0.16839281	0.424	0.287	3.22E-08	cycling basal
Tspan9	1.60E-18	0.168265508	0.308	0.144	2.45E-14	cycling basal
Nipbl	2.47E-14	0.168021604	0.361	0.211	3.79E-10	cycling basal
Mrps6	3.83E-12	0.167359857	0.4	0.269	5.88E-08	cycling basal
Furin	3.99E-16	0.167302095	0.297	0.147	6.12E-12	cycling basal
Cd55	6.41E-11	0.167123295	0.54	0.411	9.85E-07	cycling basal
Cyth2	3.68E-10	0.166797894	0.464	0.349	5.65E-06	cycling basal
Aldh6a1	6.51E-17	0.166506392	0.332	0.169	1.00E-12	cycling basal
Ptpre	5.43E-20	0.166460505	0.222	0.074	8.34E-16	cycling basal
Trim25	4.66E-10	0.166063975	0.418	0.294	7.16E-06	cycling basal
Crebbp	6.61E-14	0.165670315	0.377	0.231	1.01E-09	cycling basal
Tns1	1.11E-27	0.165059294	0.196	0.033	1.71E-23	cycling basal
Fat2	2.56E-18	0.165057086	0.32	0.152	3.92E-14	cycling basal
Fkbp9	9.15E-17	0.164856146	0.329	0.169	1.40E-12	cycling basal
Rbbp6	1.39E-10	0.164819879	0.539	0.42	2.13E-06	cycling basal
Lamp2	2.42E-10	0.16436843	0.657	0.552	3.72E-06	cycling basal
Snai2	1.16E-25	0.16392591	0.184	0.032	1.79E-21	cycling basal
Ash1l	8.18E-14	0.163915045	0.39	0.24	1.26E-09	cycling basal
Ripk4	1.79E-10	0.163867685	0.591	0.462	2.75E-06	cycling basal
Tra2a	2.29E-09	0.16364297	0.504	0.395	3.52E-05	cycling basal
Purb	6.44E-10	0.163531758	0.695	0.599	9.88E-06	cycling basal
Foxp1	2.06E-11	0.163144118	0.497	0.362	3.16E-07	cycling basal
Morf4l2	1.24E-10	0.163099662	0.668	0.567	1.90E-06	cycling basal
Tmem176a	6.88E-17	0.162876321	0.315	0.156	1.06E-12	cycling basal
Sumo1	1.83E-10	0.162237266	0.786	0.722	2.80E-06	cycling basal
Smarca5	5.19E-11	0.162098569	0.532	0.411	7.97E-07	cycling basal
Nktr	8.24E-13	0.161677614	0.47	0.321	1.26E-08	cycling basal
Kctd12	3.30E-07	0.160615054	0.325	0.233	0.005072895	cycling basal
Cyp2s1	7.41E-16	0.160472431	0.28	0.133	1.14E-11	cycling basal
Gsk3b	1.57E-11	0.159881571	0.504	0.367	2.41E-07	cycling basal
Scarb2	1.85E-09	0.159657825	0.562	0.452	2.85E-05	cycling basal
Rab11fip1	1.39E-07	0.159465139	0.545	0.445	0.002131016	cycling basal
Dusp7	1.08E-16	0.159270384	0.241	0.1	1.66E-12	cycling basal
Clk1	6.26E-12	0.158952316	0.459	0.322	9.62E-08	cycling basal
Cpe	4.52E-20	0.158902248	0.251	0.091	6.93E-16	cycling basal
Fndc3b	1.76E-15	0.158881578	0.32	0.168	2.71E-11	cycling basal
Smtn	2.49E-21	0.158706355	0.208	0.059	3.82E-17	cycling basal
Map4k4	1.97E-12	0.158642306	0.354	0.22	3.02E-08	cycling basal
Ggta1	5.36E-27	0.158597281	0.182	0.028	8.24E-23	cycling basal
Rab7	7.02E-10	0.158585982	0.614	0.511	1.08E-05	cycling basal
Frrs1	2.87E-10	0.158567499	0.363	0.248	4.40E-06	cycling basal
Bptf	2.12E-11	0.158155873	0.412	0.28	3.26E-07	cycling basal
Tmem229a	4.52E-13	0.158068358	0.293	0.161	6.94E-09	cycling basal
Tbx3	1.17E-11	0.1578609	0.361	0.229	1.79E-07	cycling basal
Gsta4	6.80E-06	0.15776792	0.998	0.997	0.104369706	cycling basal
Mid1	4.61E-19	0.157694647	0.168	0.041	7.08E-15	cycling basal
Sord	4.28E-12	0.157649511	0.5	0.356	6.57E-08	cycling basal
Mafb	7.04E-15	0.156991459	0.243	0.11	1.08E-10	cycling basal
Nr1d2	6.28E-12	0.156739345	0.366	0.232	9.64E-08	cycling basal
Efnb1	3.02E-17	0.156624317	0.26	0.111	4.64E-13	cycling basal
Tbca	1.16E-11	0.156294601	0.95	0.906	1.78E-07	cycling basal
Flna	3.36E-13	0.156214306	0.255	0.129	5.17E-09	cycling basal
Dnajc8	1.46E-11	0.156138545	0.65	0.511	2.24E-07	cycling basal
Srsf6	4.34E-09	0.156110277	0.64	0.543	6.67E-05	cycling basal
Fam102a	1.64E-11	0.156052974	0.384	0.254	2.52E-07	cycling basal
Ptpn14	1.73E-13	0.156030045	0.295	0.161	2.66E-09	cycling basal
Srebf1	4.05E-12	0.156016246	0.429	0.287	6.22E-08	cycling basal
Rdh10	1.81E-12	0.155783941	0.279	0.151	2.77E-08	cycling basal
Ucp2	2.16E-09	0.155711222	0.854	0.791	3.31E-05	cycling basal
Srxn1	3.11E-09	0.155331612	0.331	0.224	4.77E-05	cycling basal
Nr3c1	2.15E-15	0.155139045	0.293	0.146	3.30E-11	cycling basal
Incenp	9.77E-11	0.15501455	0.397	0.275	1.50E-06	cycling basal
Arf6	2.04E-08	0.154741123	0.707	0.66	0.000313037	cycling basal
G3bp1	1.82E-09	0.154426404	0.71	0.618	2.80E-05	cycling basal
U2af1	1.70E-09	0.154410377	0.675	0.578	2.60E-05	cycling basal
Tmsb4x	3.75E-23	0.154402719	1	1	5.75E-19	cycling basal
Racgap1	3.19E-08	0.153821232	0.415	0.32	0.000489942	cycling basal
Kdm6b	8.07E-11	0.153677595	0.358	0.232	1.24E-06	cycling basal
Ankrd44	7.76E-18	0.153407068	0.259	0.107	1.19E-13	cycling basal
Tgfb1	7.45E-12	0.153397114	0.394	0.255	1.14E-07	cycling basal
Mafk	1.79E-09	0.153158029	0.472	0.349	2.75E-05	cycling basal
Tcf12	5.61E-10	0.152958505	0.45	0.33	8.61E-06	cycling basal
D16Ertd472e	7.98E-19	0.152640207	0.181	0.051	1.23E-14	cycling basal
Ago2	1.52E-09	0.152517124	0.427	0.307	2.34E-05	cycling basal
Slc35d1	1.46E-11	0.152243064	0.311	0.186	2.24E-07	cycling basal
Gpsm2	1.19E-12	0.151766848	0.308	0.176	1.83E-08	cycling basal
Stk17b	2.00E-10	0.151756881	0.386	0.262	3.07E-06	cycling basal
Phf20l1	1.86E-09	0.151741148	0.406	0.294	2.85E-05	cycling basal
Akirin2	3.02E-09	0.151586828	0.403	0.293	4.63E-05	cycling basal
Sdcbp	1.04E-09	0.151355076	0.643	0.538	1.60E-05	cycling basal
Rbbp7	4.89E-09	0.15084939	0.682	0.582	7.50E-05	cycling basal
Ctsl	8.13E-16	0.150777591	0.251	0.11	1.25E-11	cycling basal
Slc25a17	2.19E-09	0.150694246	0.514	0.402	3.36E-05	cycling basal
1810011O10Rik	0.000495485	0.150570741	0.211	0.156	1	cycling basal
7-Mar	8.47E-09	0.150305766	0.527	0.424	0.000130074	cycling basal
Atxn1	5.12E-17	0.150293003	0.239	0.097	7.86E-13	cycling basal
Vangl1	1.40E-12	0.150263692	0.302	0.17	2.15E-08	cycling basal
Ptbp1	3.55E-08	0.150146483	0.605	0.514	0.000545692	cycling basal
Nsmce4a	1.71E-08	0.150119088	0.463	0.363	0.000262576	cycling basal
Sirt1	1.06E-14	0.149899178	0.261	0.124	1.63E-10	cycling basal
Cers2	2.32E-18	0.149577439	0.247	0.097	3.56E-14	cycling basal
Nfkb1	4.94E-13	0.149402993	0.253	0.124	7.58E-09	cycling basal
Serpinb5	2.13E-08	0.149156985	0.472	0.369	0.000327527	cycling basal
Prpf38b	1.58E-09	0.148974724	0.407	0.292	2.42E-05	cycling basal
Ttc3	5.79E-11	0.148900721	0.36	0.233	8.88E-07	cycling basal
Hnrnpr	4.71E-11	0.148459842	0.437	0.309	7.23E-07	cycling basal
Dlk2	5.99E-26	0.147708659	0.128	0.003	9.20E-22	cycling basal
Epb41l3	3.39E-23	0.147706916	0.175	0.033	5.20E-19	cycling basal
Tnfaip3	1.81E-13	0.147536977	0.189	0.075	2.78E-09	cycling basal
Fam83d	2.32E-17	0.147478579	0.201	0.069	3.56E-13	cycling basal
Ovol1	1.67E-06	0.147410838	0.314	0.228	0.025685485	cycling basal
Polr2m	1.52E-08	0.147317718	0.665	0.571	0.000233613	cycling basal
Ankrd10	9.54E-18	0.147203187	0.228	0.085	1.47E-13	cycling basal
Cdc25b	2.48E-09	0.147006318	0.324	0.217	3.81E-05	cycling basal
Tmem131	7.90E-12	0.146568432	0.299	0.174	1.21E-07	cycling basal
Mecom	8.50E-10	0.145903534	0.49	0.37	1.31E-05	cycling basal
Ethe1	1.36E-07	0.145869517	0.496	0.401	0.002085049	cycling basal
Brwd1	4.40E-14	0.14578906	0.308	0.166	6.76E-10	cycling basal
Ptprf	1.90E-10	0.1456511	0.819	0.731	2.92E-06	cycling basal
Serpinh1	2.42E-12	0.145215519	0.335	0.197	3.71E-08	cycling basal
Pbrm1	4.74E-08	0.145142375	0.592	0.508	0.000727103	cycling basal
Foxn3	1.50E-10	0.144892601	0.334	0.211	2.30E-06	cycling basal
Cisd1	9.04E-10	0.144881391	0.861	0.79	1.39E-05	cycling basal
Aff4	2.53E-11	0.144555295	0.468	0.328	3.88E-07	cycling basal
Cep164	3.58E-08	0.14451859	0.614	0.515	0.000549429	cycling basal
Ankrd12	1.28E-11	0.144078142	0.288	0.164	1.96E-07	cycling basal
Map3k1	2.55E-11	0.143959961	0.284	0.164	3.91E-07	cycling basal
Vezf1	1.41E-11	0.143770896	0.36	0.228	2.16E-07	cycling basal
Nras	1.46E-07	0.143731408	0.484	0.392	0.002243621	cycling basal
Cnn2	1.58E-17	0.143717109	0.217	0.078	2.43E-13	cycling basal
Spin1	4.12E-11	0.143620124	0.406	0.272	6.33E-07	cycling basal
Stard5	2.29E-13	0.143503031	0.331	0.187	3.51E-09	cycling basal
Ppp2ca	4.60E-07	0.143326858	0.716	0.637	0.007058481	cycling basal
Set	7.40E-07	0.143208341	0.819	0.79	0.011365809	cycling basal
Mbp	9.30E-15	0.143161253	0.293	0.146	1.43E-10	cycling basal
Cdv3	8.31E-09	0.143122532	0.56	0.449	0.000127627	cycling basal
Adrb2	1.21E-11	0.142971355	0.304	0.175	1.86E-07	cycling basal
Thra	7.88E-15	0.142597586	0.263	0.125	1.21E-10	cycling basal
Spred2	2.47E-11	0.142559555	0.338	0.21	3.79E-07	cycling basal
Adamts1	1.95E-12	0.142510239	0.141	0.047	2.99E-08	cycling basal
Usp34	6.29E-10	0.142290498	0.374	0.255	9.66E-06	cycling basal
Pla2g7	7.18E-20	0.142238599	0.191	0.053	1.10E-15	cycling basal
Herc4	1.37E-11	0.142157515	0.239	0.122	2.11E-07	cycling basal
Cdc42ep5	4.46E-07	0.142102246	0.921	0.901	0.006840263	cycling basal
Pcf11	1.37E-10	0.142071397	0.302	0.183	2.10E-06	cycling basal
Eif3m	1.57E-08	0.142063957	0.829	0.762	0.000241799	cycling basal
Morf4l1	3.70E-10	0.141813005	0.926	0.875	5.68E-06	cycling basal
Capg	1.89E-09	0.141690812	0.772	0.686	2.90E-05	cycling basal
Ect2	1.03E-11	0.141166649	0.27	0.148	1.58E-07	cycling basal
Trp53	8.27E-11	0.141017338	0.359	0.233	1.27E-06	cycling basal
Sbno1	3.52E-10	0.140971565	0.392	0.267	5.41E-06	cycling basal
Hnrnpul1	1.64E-07	0.140936124	0.5	0.417	0.002520015	cycling basal
Tcea3	6.37E-19	0.140617563	0.201	0.062	9.78E-15	cycling basal
Sap30	6.97E-14	0.140613115	0.29	0.151	1.07E-09	cycling basal
Calm1	2.69E-14	0.140453323	0.986	0.976	4.13E-10	cycling basal
Lbr	3.70E-09	0.140360674	0.333	0.222	5.68E-05	cycling basal
Strn3	5.86E-07	0.140264074	0.429	0.346	0.008993871	cycling basal
Ccnl2	5.00E-08	0.14025526	0.458	0.355	0.000768354	cycling basal
Ahnak	5.82E-07	0.140181972	0.799	0.749	0.00893963	cycling basal
Mtss1	1.17E-09	0.140180228	0.314	0.201	1.80E-05	cycling basal
Fth1	3.88E-16	0.140070558	1	1	5.96E-12	cycling basal
Rtf1	3.61E-07	0.139963417	0.585	0.507	0.005549796	cycling basal
Pum2	3.48E-08	0.139923941	0.544	0.439	0.000534706	cycling basal
Lockd	0.000874028	0.13980689	0.761	0.772	1	cycling basal
Aspm	9.28E-16	0.139500767	0.195	0.07	1.42E-11	cycling basal
Mreg	1.94E-14	0.139471623	0.232	0.102	2.98E-10	cycling basal
Snrnp70	6.88E-08	0.139346842	0.491	0.392	0.001057049	cycling basal
Gga2	2.44E-09	0.139055459	0.389	0.275	3.75E-05	cycling basal
Osbpl3	5.03E-09	0.138852616	0.418	0.301	7.72E-05	cycling basal
Hnrnpul2	2.01E-08	0.138256716	0.503	0.393	0.000307939	cycling basal
Pdlim7	3.87E-13	0.138145711	0.257	0.129	5.95E-09	cycling basal
Hnrnpc	1.75E-08	0.137894449	0.663	0.574	0.000268228	cycling basal
Igsf3	2.18E-15	0.13779284	0.243	0.106	3.35E-11	cycling basal
Cdh13	6.06E-26	0.137468318	0.128	0.003	9.31E-22	cycling basal
Krit1	2.45E-08	0.137047317	0.363	0.257	0.00037613	cycling basal
Vegfa	2.70E-14	0.137021281	0.204	0.083	4.15E-10	cycling basal
Plk2	1.08E-08	0.136963518	0.37	0.255	0.000165281	cycling basal
Brd8	7.67E-08	0.136712547	0.352	0.253	0.00117724	cycling basal
Hnrnpa1	5.74E-06	0.136472716	0.902	0.883	0.088136436	cycling basal
Litaf	4.94E-09	0.136352465	0.396	0.283	7.59E-05	cycling basal
Dtnb	4.21E-09	0.136313177	0.333	0.224	6.46E-05	cycling basal
N4bp2l2	7.20E-09	0.136265211	0.443	0.329	0.000110557	cycling basal
Calm2	3.86E-08	0.136115964	0.934	0.913	0.000593375	cycling basal
Usp22	5.58E-09	0.136021997	0.366	0.254	8.56E-05	cycling basal
Slc25a25	2.38E-08	0.136014567	0.395	0.284	0.000365863	cycling basal
Ttc28	4.39E-15	0.13596633	0.184	0.066	6.75E-11	cycling basal
Chd6	3.02E-10	0.135955219	0.336	0.216	4.63E-06	cycling basal
Pmaip1	5.33E-05	0.135629388	0.696	0.631	0.817770235	cycling basal
Ccni	5.45E-08	0.135488397	0.546	0.448	0.000836276	cycling basal
Ehf	9.73E-07	0.135367136	0.504	0.418	0.014932745	cycling basal
Cav2	4.69E-09	0.135249175	0.447	0.33	7.20E-05	cycling basal
Spg21	3.66E-09	0.135003017	0.519	0.409	5.62E-05	cycling basal
Coro1c	2.58E-08	0.134895267	0.462	0.352	0.000395968	cycling basal
Jmjd1c	5.30E-09	0.134837834	0.354	0.243	8.14E-05	cycling basal
Chic2	2.88E-07	0.134533092	0.628	0.531	0.004421874	cycling basal
Gpr87	4.81E-08	0.134380509	0.409	0.305	0.000738175	cycling basal
Stx3	2.46E-08	0.134303639	0.321	0.22	0.000377711	cycling basal
Plxnb1	1.98E-12	0.133946973	0.261	0.134	3.03E-08	cycling basal
Rela	2.13E-09	0.133900107	0.352	0.239	3.26E-05	cycling basal
Ms4a10	1.21E-23	0.133688334	0.128	0.008	1.86E-19	cycling basal
Vasp	2.19E-08	0.133513862	0.401	0.291	0.000335595	cycling basal
9-Sep	4.35E-09	0.13333405	0.404	0.286	6.67E-05	cycling basal
Suco	4.93E-09	0.133229899	0.353	0.239	7.57E-05	cycling basal
Mif	3.65E-10	0.133214321	0.978	0.952	5.60E-06	cycling basal
Itgb5	4.53E-12	0.133148361	0.316	0.183	6.95E-08	cycling basal
Elf1	6.01E-07	0.132907078	0.494	0.405	0.009232223	cycling basal
Kif13a	9.62E-12	0.132630206	0.231	0.116	1.48E-07	cycling basal
Hp1bp3	0.000113384	0.132584042	0.648	0.616	1	cycling basal
Slc25a51	6.38E-09	0.132533445	0.471	0.349	9.80E-05	cycling basal
10-Sep	3.75E-11	0.1325268	0.268	0.148	5.76E-07	cycling basal
Apobec3	8.91E-07	0.132371305	0.332	0.245	0.013685338	cycling basal
Cbr3	2.43E-16	0.132197818	0.18	0.057	3.74E-12	cycling basal
Top2b	9.01E-09	0.131901479	0.395	0.282	0.000138383	cycling basal
Acbd4	4.30E-07	0.131538441	0.336	0.247	0.006601369	cycling basal
Anxa1	6.54E-05	0.13149363	0.634	0.569	1	cycling basal
Ergic3	2.25E-08	0.131381554	0.625	0.513	0.000345773	cycling basal
Ube2e3	8.89E-08	0.131345113	0.564	0.474	0.001364232	cycling basal
Lmo7	4.39E-06	0.131140654	0.584	0.482	0.06743595	cycling basal
Ppp1cb	3.10E-07	0.131127592	0.771	0.726	0.004754779	cycling basal
Syncrip	3.95E-08	0.130988628	0.387	0.279	0.000606786	cycling basal
Cdca8	4.19E-05	0.130806605	0.58	0.534	0.643844502	cycling basal
Phc2	8.68E-10	0.130693272	0.32	0.203	1.33E-05	cycling basal
Uqcrc1	7.52E-05	0.13055394	0.576	0.529	1	cycling basal
Cirbp	4.43E-07	0.130481541	0.67	0.579	0.006803848	cycling basal
Tacc2	5.88E-12	0.130246992	0.21	0.098	9.03E-08	cycling basal
Sf1	1.02E-07	0.130198791	0.541	0.443	0.00157176	cycling basal
Slc4a7	1.81E-13	0.129720564	0.191	0.077	2.77E-09	cycling basal
Myh9	5.49E-07	0.12968449	0.552	0.463	0.00843401	cycling basal
Eif3f	1.20E-13	0.129617344	1	0.992	1.85E-09	cycling basal
Hsp90aa1	0.000176683	0.129449952	0.795	0.744	1	cycling basal
Trpv4	7.69E-10	0.129434048	0.301	0.186	1.18E-05	cycling basal
Zfp644	4.59E-08	0.12936885	0.325	0.224	0.000704388	cycling basal
Ncor1	4.60E-07	0.129238989	0.533	0.444	0.007062772	cycling basal
Mbnl1	4.98E-07	0.129004795	0.476	0.385	0.007647336	cycling basal
Ehd2	4.12E-19	0.12883459	0.153	0.032	6.32E-15	cycling basal
Nisch	8.20E-08	0.128645864	0.387	0.286	0.001259117	cycling basal
Gprc5a	7.85E-13	0.128503424	0.202	0.087	1.20E-08	cycling basal
Map1lc3a	2.89E-07	0.128356893	0.732	0.648	0.004435459	cycling basal
Wac	2.67E-07	0.128180501	0.45	0.353	0.004098887	cycling basal
Laptm4a	6.23E-09	0.128007139	0.933	0.901	9.56E-05	cycling basal
Sgsm3	1.61E-09	0.127942067	0.321	0.207	2.47E-05	cycling basal
Dnaja1	1.70E-05	0.127905894	0.504	0.434	0.260981559	cycling basal
Mtx2	2.57E-08	0.127787907	0.422	0.309	0.000393945	cycling basal
Ndufb4	5.12E-08	0.127772247	0.706	0.6	0.000786429	cycling basal
Agrn	4.29E-09	0.127694928	0.299	0.19	6.59E-05	cycling basal
Mafg	4.68E-07	0.12746643	0.376	0.283	0.007191594	cycling basal
Csnk1d	2.26E-08	0.127315086	0.382	0.276	0.000347262	cycling basal
Ar	8.00E-10	0.127308332	0.257	0.148	1.23E-05	cycling basal
Cadm1	4.32E-12	0.126989643	0.231	0.113	6.64E-08	cycling basal
Abca1	6.69E-10	0.126872432	0.279	0.166	1.03E-05	cycling basal
Syne2	2.98E-08	0.126865229	0.378	0.271	0.000457538	cycling basal
Siah1a	1.61E-09	0.126753082	0.304	0.192	2.47E-05	cycling basal
Ngfrap1	4.15E-05	0.126737599	0.18	0.12	0.63695303	cycling basal
Ncl	9.96E-06	0.126609895	0.763	0.724	0.152965857	cycling basal
Siva1	6.80E-06	0.126529673	0.947	0.943	0.10435038	cycling basal
Fnip1	6.18E-09	0.126522409	0.321	0.213	9.48E-05	cycling basal
Gata6	8.77E-10	0.126520455	0.259	0.151	1.35E-05	cycling basal
Peg10	6.56E-11	0.126370975	0.212	0.105	1.01E-06	cycling basal
Chd1	3.01E-08	0.126098718	0.356	0.249	0.00046174	cycling basal
Cnn3	1.92E-06	0.126083956	0.41	0.323	0.029500582	cycling basal
Scmh1	1.90E-08	0.126033345	0.328	0.221	0.000292436	cycling basal
Eif3e	2.28E-06	0.126013257	0.887	0.843	0.035049175	cycling basal
Dot1l	6.03E-08	0.12599581	0.275	0.179	0.000925453	cycling basal
Eif3a	9.09E-08	0.125981801	0.713	0.607	0.00139606	cycling basal
Plekhf2	9.63E-10	0.125943163	0.335	0.214	1.48E-05	cycling basal
Celf1	3.92E-07	0.125307891	0.466	0.366	0.006018805	cycling basal
Man2a2	1.53E-15	0.125266034	0.184	0.063	2.35E-11	cycling basal
Ctdspl	3.27E-08	0.124930684	0.28	0.182	0.000501683	cycling basal
Unc5a	3.24E-08	0.124740146	0.311	0.207	0.000498017	cycling basal
Rnaseh2a	2.20E-07	0.124499191	0.427	0.328	0.003372014	cycling basal
Pxn	4.86E-08	0.124473918	0.361	0.255	0.000746518	cycling basal
Ube2i	4.83E-07	0.124396919	0.852	0.82	0.007411936	cycling basal
Smarca2	1.57E-07	0.124281565	0.33	0.233	0.002403308	cycling basal
Gnb1	2.38E-05	0.124171998	0.878	0.836	0.364664487	cycling basal
Ppp2r2a	2.37E-07	0.124096323	0.456	0.356	0.003643156	cycling basal
Hcar2	2.19E-08	0.124049074	0.261	0.162	0.000336801	cycling basal
Cib2	3.20E-13	0.123676349	0.21	0.091	4.91E-09	cycling basal
Snrpd3	5.43E-07	0.123656532	0.417	0.321	0.008336461	cycling basal
Jup	1.54E-06	0.123556719	0.768	0.692	0.023647949	cycling basal
Wipi1	1.39E-08	0.12354254	0.334	0.225	0.000213105	cycling basal
Bcar3	9.12E-13	0.123169109	0.223	0.103	1.40E-08	cycling basal
Abcc4	1.21E-09	0.122967382	0.27	0.16	1.86E-05	cycling basal
Ddx39b	1.36E-05	0.12295081	0.499	0.421	0.209085619	cycling basal
Txnrd1	0.000683882	0.122886556	0.502	0.456	1	cycling basal
Pdia3	2.83E-07	0.122750821	0.634	0.545	0.004346472	cycling basal
Snrpd1	8.87E-05	0.122348707	0.738	0.702	1	cycling basal
Tbc1d1	1.24E-06	0.122196406	0.394	0.301	0.019015007	cycling basal
Mgat5	5.10E-08	0.122169599	0.328	0.224	0.000783436	cycling basal
Hint2	7.91E-06	0.121949464	0.782	0.74	0.121416542	cycling basal
Tiam1	7.94E-07	0.121779127	0.317	0.228	0.012191187	cycling basal
Tmem5	2.60E-07	0.12158811	0.349	0.253	0.003996757	cycling basal
Lman2	7.97E-08	0.12154471	0.534	0.424	0.001223305	cycling basal
Dsp	4.71E-05	0.121460796	0.6	0.54	0.723267665	cycling basal
Anxa5	3.94E-06	0.121373169	0.324	0.243	0.060515172	cycling basal
Nde1	3.27E-07	0.121240195	0.376	0.277	0.005015075	cycling basal
Echs1	1.37E-05	0.121200159	0.513	0.437	0.211072683	cycling basal
Lrrc8a	3.01E-07	0.12116029	0.387	0.283	0.004623709	cycling basal
Ptgfrn	5.11E-05	0.121089897	0.425	0.361	0.783802872	cycling basal
Cenpv	6.81E-09	0.120839594	0.398	0.277	0.000104482	cycling basal
Dennd2c	1.65E-09	0.120649802	0.225	0.123	2.53E-05	cycling basal
Snrpg	3.16E-06	0.120576656	0.943	0.93	0.048583189	cycling basal
Rtn4	5.33E-07	0.120427273	0.751	0.679	0.008183692	cycling basal
Fam84a	2.15E-08	0.120350221	0.297	0.19	0.000329696	cycling basal
Tnfrsf1a	7.75E-07	0.120317584	0.473	0.376	0.011901142	cycling basal
Ybx1	1.14E-07	0.120161504	1	0.995	0.001753471	cycling basal
Jak1	2.25E-07	0.120080319	0.425	0.321	0.003458966	cycling basal
Adam10	0.000184443	0.119966306	0.634	0.599	1	cycling basal
Rnase4	1.29E-08	0.119645099	0.44	0.313	0.000197365	cycling basal
Fam101b	1.59E-05	0.11963502	0.143	0.084	0.244819109	cycling basal
Trio	1.24E-08	0.119627861	0.29	0.185	0.000190349	cycling basal
Fbp1	6.99E-17	0.11959779	0.146	0.034	1.07E-12	cycling basal
Fbxw9	8.28E-05	0.119501929	0.512	0.454	1	cycling basal
H2afz	7.98E-07	0.119226638	0.995	0.994	0.01224469	cycling basal
Dguok	8.15E-08	0.119047758	0.341	0.237	0.001251392	cycling basal
Slc1a5	1.62E-09	0.119040052	0.255	0.148	2.49E-05	cycling basal
Baiap2l1	1.43E-10	0.118873345	0.223	0.115	2.20E-06	cycling basal
Rbm8a	9.46E-08	0.118795673	0.563	0.454	0.001451893	cycling basal
Rab20	9.25E-10	0.11858934	0.25	0.141	1.42E-05	cycling basal
Usp9x	4.39E-06	0.11839856	0.427	0.345	0.067450196	cycling basal
Ssbp3	7.77E-06	0.118267029	0.423	0.341	0.119343463	cycling basal
Rrp1	4.43E-06	0.118238133	0.475	0.39	0.068058137	cycling basal
Hmmr	2.36E-06	0.118079315	0.357	0.27	0.036306313	cycling basal
Prdx1	2.12E-06	0.117394849	0.937	0.882	0.032477187	cycling basal
Mob4	1.48E-06	0.117335238	0.521	0.431	0.022660581	cycling basal
Nop58	1.86E-06	0.117178821	0.381	0.295	0.028480891	cycling basal
Hadh	1.86E-06	0.117080466	0.456	0.368	0.028617119	cycling basal
Pfdn5	1.53E-11	0.116819616	0.999	0.997	2.35E-07	cycling basal
Cast	9.09E-06	0.116619422	0.589	0.494	0.139606728	cycling basal
Efna5	3.60E-09	0.116351219	0.282	0.171	5.53E-05	cycling basal
Pkp3	1.48E-06	0.116307729	0.351	0.26	0.022691913	cycling basal
Phlda3	1.52E-05	0.116281029	0.722	0.641	0.232817124	cycling basal
Smim11	1.76E-06	0.116220172	0.705	0.624	0.027032584	cycling basal
Alpl	3.71E-05	0.115925635	0.462	0.392	0.569582679	cycling basal
Sfn	0.005222766	0.115719113	0.948	0.931	1	cycling basal
Papola	7.34E-05	0.11567175	0.617	0.578	1	cycling basal
Mta2	7.49E-09	0.115600019	0.337	0.222	0.000114936	cycling basal
Tpr	1.83E-05	0.115518412	0.479	0.405	0.281662047	cycling basal
Ctcf	1.85E-05	0.115497485	0.423	0.348	0.284533478	cycling basal
Wsb1	3.14E-06	0.115332636	0.402	0.315	0.048164681	cycling basal
BC005561	1.37E-09	0.115302249	0.262	0.152	2.10E-05	cycling basal
Pds5a	4.50E-07	0.115157401	0.439	0.341	0.006904063	cycling basal
Etf1	7.85E-06	0.11494547	0.555	0.474	0.120471612	cycling basal
Tgfbi	8.27E-15	0.114860463	0.163	0.052	1.27E-10	cycling basal
Carhsp1	0.000265552	0.114825271	0.639	0.614	1	cycling basal
Fam168b	1.44E-05	0.114758253	0.417	0.34	0.221590655	cycling basal
Procr	9.88E-13	0.114222646	0.153	0.053	1.52E-08	cycling basal
Slc25a24	1.16E-06	0.114172258	0.422	0.325	0.017885703	cycling basal
Tril	1.91E-15	0.114006057	0.156	0.045	2.94E-11	cycling basal
Akap13	1.61E-05	0.113834501	0.314	0.237	0.247855347	cycling basal
Clcf1	6.87E-09	0.113743009	0.176	0.087	0.000105549	cycling basal
Aurka	7.58E-05	0.113511563	0.266	0.2	1	cycling basal
Azin1	1.36E-07	0.113145941	0.363	0.259	0.002085057	cycling basal
Mllt10	6.93E-06	0.11303771	0.318	0.238	0.106336651	cycling basal
Itpr1	4.49E-07	0.112794299	0.428	0.325	0.006899323	cycling basal
Msi2	0.000129601	0.112703686	0.532	0.469	1	cycling basal
Cda	1.74E-07	0.112390484	0.269	0.176	0.00267359	cycling basal
Cdcp1	3.14E-08	0.112373651	0.314	0.208	0.000482147	cycling basal
Atg9b	0.001008222	0.112335536	0.405	0.354	1	cycling basal
Rbm5	3.20E-06	0.112209214	0.341	0.254	0.049161356	cycling basal
Abracl	4.10E-05	0.112060551	0.751	0.726	0.629198162	cycling basal
Rcc2	2.25E-07	0.111959545	0.469	0.362	0.003456474	cycling basal
Cep170b	0.00024125	0.111863345	0.501	0.446	1	cycling basal
Foxq1	2.54E-08	0.111852608	0.996	0.991	0.000389645	cycling basal
Nufip2	1.53E-07	0.111809186	0.292	0.194	0.002345408	cycling basal
Tle3	1.78E-08	0.111769376	0.263	0.161	0.000273483	cycling basal
Dhx40	1.10E-06	0.111760497	0.405	0.308	0.016931335	cycling basal
Gatad2b	1.23E-05	0.111704404	0.351	0.27	0.189353132	cycling basal
Elavl1	7.30E-06	0.111704404	0.49	0.406	0.112032085	cycling basal
Eid1	4.17E-07	0.111654248	0.295	0.202	0.006398462	cycling basal
Tsc22d2	1.80E-05	0.111563839	0.38	0.298	0.276566392	cycling basal
Birc5	0.001619373	0.111287068	0.754	0.776	1	cycling basal
Egln3	1.21E-08	0.111170845	0.191	0.101	0.00018587	cycling basal
Stom	2.42E-17	0.110995369	0.139	0.029	3.72E-13	cycling basal
Wdr26	6.14E-05	0.110934091	0.488	0.42	0.942300268	cycling basal
Pcbd2	8.26E-05	0.110847453	0.59	0.522	1	cycling basal
Cyba	3.65E-09	0.11061903	0.239	0.136	5.60E-05	cycling basal
Tsku	3.11E-06	0.110582581	0.271	0.187	0.047792322	cycling basal
Hagh	1.04E-06	0.110198662	0.402	0.303	0.01604113	cycling basal
Cobll1	8.24E-09	0.110177638	0.218	0.122	0.000126557	cycling basal
Mfhas1	9.12E-17	0.109878674	0.138	0.03	1.40E-12	cycling basal
Acsbg1	1.33E-14	0.109620085	0.159	0.049	2.04E-10	cycling basal
Kif5c	1.28E-10	0.109602001	0.188	0.087	1.96E-06	cycling basal
Phb2	9.22E-06	0.109251576	0.772	0.721	0.14160334	cycling basal
Pak6	5.02E-10	0.108901667	0.215	0.111	7.70E-06	cycling basal
Kif11	2.54E-05	0.108753608	0.292	0.22	0.390218337	cycling basal
Fam162a	4.95E-06	0.108706548	0.698	0.628	0.076012026	cycling basal
Bag3	1.87E-06	0.108520739	0.298	0.21	0.02869328	cycling basal
Tshz1	1.24E-06	0.108520739	0.299	0.209	0.019092416	cycling basal
Yrdc	6.00E-06	0.10841864	0.387	0.297	0.092121619	cycling basal
Sh3d19	1.09E-08	0.108276533	0.271	0.167	0.000166737	cycling basal
Phf3	1.57E-06	0.1082411	0.345	0.255	0.024117123	cycling basal
Matr3	2.38E-06	0.108214466	0.524	0.434	0.03656683	cycling basal
Stoml2	3.23E-06	0.108054638	0.424	0.331	0.049656952	cycling basal
Cdh3	2.24E-20	0.108026577	0.125	0.014	3.44E-16	cycling basal
Pvrl1	0.000185783	0.108009121	0.153	0.1	1	cycling basal
Hspa4l	8.34E-09	0.107991845	0.213	0.117	0.000128007	cycling basal
Slc39a6	1.57E-07	0.107891783	0.239	0.147	0.002406541	cycling basal
Cept1	3.20E-08	0.107851171	0.307	0.2	0.000491457	cycling basal
Galnt18	1.35E-15	0.107800563	0.139	0.034	2.07E-11	cycling basal
Anxa7	3.78E-05	0.107793305	0.483	0.408	0.581016616	cycling basal
Cpt1a	2.91E-06	0.107748683	0.325	0.238	0.04473094	cycling basal
Pum1	1.57E-06	0.107613098	0.375	0.277	0.024141079	cycling basal
Anapc13	3.41E-06	0.107468601	0.908	0.877	0.052339365	cycling basal
9530036O11Rik	6.72E-07	0.107255118	0.255	0.167	0.010321441	cycling basal
Sav1	4.27E-07	0.106943442	0.29	0.197	0.006560709	cycling basal
Arid4b	7.65E-09	0.106932485	0.302	0.19	0.000117462	cycling basal
Ndufb8	3.89E-07	0.106904312	0.863	0.793	0.005973864	cycling basal
Mdm4	3.99E-05	0.106805953	0.397	0.321	0.612205897	cycling basal
Il6st	2.68E-07	0.106771552	0.229	0.141	0.004112696	cycling basal
Arhgef5	1.84E-06	0.106493186	0.304	0.215	0.02831305	cycling basal
Brd4	6.24E-06	0.106462281	0.442	0.353	0.095777759	cycling basal
Gsta1	2.84E-09	0.106280287	0.183	0.091	4.37E-05	cycling basal
Ddx6	0.000165629	0.10626542	0.477	0.411	1	cycling basal
Slc44a1	4.92E-05	0.106141562	0.493	0.424	0.755603477	cycling basal
Npnt	7.05E-20	0.105934769	0.108	0.007	1.08E-15	cycling basal
Ckap5	2.28E-05	0.105928847	0.326	0.251	0.34950557	cycling basal
Kmt2c	1.18E-08	0.105857063	0.296	0.186	0.000180444	cycling basal
Gm13056	1.20E-05	0.105829909	0.548	0.459	0.184343955	cycling basal
Vav3	1.29E-19	0.105767998	0.114	0.01	1.99E-15	cycling basal
Dyrk1a	3.17E-07	0.105712654	0.295	0.2	0.004867345	cycling basal
Col18a1	1.96E-06	0.105644445	0.47	0.374	0.030087512	cycling basal
Fzd6	3.25E-08	0.105583823	0.294	0.189	0.000498805	cycling basal
Fubp1	5.23E-05	0.105558955	0.428	0.353	0.803043844	cycling basal
Atrx	2.65E-05	0.105558955	0.422	0.343	0.407305357	cycling basal
Dusp14	6.81E-13	0.105555202	0.171	0.064	1.05E-08	cycling basal
Bcl6	8.12E-13	0.105550247	0.178	0.069	1.25E-08	cycling basal
Ccar1	3.17E-05	0.105536375	0.325	0.252	0.486008308	cycling basal
Ptn	1.68E-17	0.105442347	0.104	0.01	2.58E-13	cycling basal
Gm26917	0.00100432	0.105430816	0.783	0.761	1	cycling basal
Clock	5.77E-06	0.105301454	0.29	0.206	0.088584176	cycling basal
Psd3	9.53E-11	0.105240001	0.175	0.077	1.46E-06	cycling basal
Dync1i2	0.002411409	0.105233579	0.526	0.491	1	cycling basal
Pmm1	0.002222122	0.105154685	0.707	0.698	1	cycling basal
Tab2	2.22E-06	0.105144269	0.351	0.259	0.03410623	cycling basal
Id4	6.15E-16	0.105111873	0.123	0.024	9.44E-12	cycling basal
Sh3pxd2a	3.34E-10	0.105088759	0.17	0.076	5.13E-06	cycling basal
Ppard	0.000474844	0.104865345	0.407	0.349	1	cycling basal
Tanc1	3.78E-05	0.104630988	0.397	0.322	0.580751542	cycling basal
Tagln2	0.000617109	0.104521134	0.875	0.847	1	cycling basal
Ubxn6	3.87E-06	0.104391065	0.407	0.314	0.059365187	cycling basal
Abi1	6.05E-06	0.104384864	0.389	0.299	0.092818674	cycling basal
Depdc7	4.29E-11	0.104169556	0.163	0.067	6.58E-07	cycling basal
Endog	1.41E-05	0.104109951	0.318	0.237	0.217131223	cycling basal
Rcan1	4.04E-07	0.104092775	0.288	0.191	0.006199166	cycling basal
Mtdh	0.000172204	0.10407533	0.603	0.556	1	cycling basal
Zyx	0.000434639	0.104063934	0.43	0.372	1	cycling basal
Khdrbs1	0.000104933	0.103895964	0.515	0.449	1	cycling basal
Met	4.72E-08	0.103651076	0.265	0.166	0.000724893	cycling basal
4631405K08Rik	1.91E-07	0.103492036	0.231	0.14	0.002934381	cycling basal
Csnk1e	9.28E-06	0.102916287	0.307	0.225	0.142425738	cycling basal
Sh3pxd2b	2.34E-17	0.102705133	0.129	0.023	3.60E-13	cycling basal
Micu1	1.26E-05	0.102598345	0.406	0.322	0.194193788	cycling basal
Kmt2a	2.55E-06	0.102568423	0.268	0.184	0.039075515	cycling basal
Gal3st1	4.85E-10	0.102549822	0.203	0.101	7.44E-06	cycling basal
Lsm14a	4.70E-05	0.102452477	0.338	0.266	0.720956057	cycling basal
Zranb1	2.02E-05	0.102143425	0.371	0.287	0.310337117	cycling basal
Tusc3	0.000132843	0.102074631	0.425	0.359	1	cycling basal
Erf	1.17E-08	0.101987426	0.209	0.114	0.000179828	cycling basal
Per2	3.21E-10	0.101888756	0.173	0.078	4.92E-06	cycling basal
Golga4	4.54E-06	0.101832805	0.43	0.333	0.069757365	cycling basal
Slc12a6	3.45E-06	0.10165036	0.334	0.245	0.053022183	cycling basal
Ctnnal1	9.73E-07	0.101382034	0.294	0.202	0.014940775	cycling basal
Nr4a2	3.69E-13	0.101136702	0.125	0.033	5.66E-09	cycling basal
Ube2e1	3.03E-05	0.101035658	0.572	0.492	0.465735141	cycling basal
Rab5c	0.00093373	0.100947743	0.51	0.47	1	cycling basal
Rab11b	0.000472164	0.10093754	0.601	0.553	1	cycling basal
Ebpl	5.06E-07	0.10088597	0.693	0.566	0.007775694	cycling basal
Bcl7c	0.000213001	0.100880454	0.384	0.321	1	cycling basal
Hspa4	7.17E-07	0.100833215	0.426	0.323	0.011008279	cycling basal
Aldh2	1.88E-09	0.10082436	0.17	0.079	2.89E-05	cycling basal
Cdca2	6.96E-07	0.100608512	0.267	0.177	0.010683774	cycling basal
Arl5b	8.38E-05	0.100526313	0.32	0.247	1	cycling basal
Gprc5b	5.56E-19	0.100391621	0.108	0.009	8.53E-15	cycling basal
Ackr3	9.90E-18	0.100243234	0.108	0.011	1.52E-13	cycling basal
Dnajc4	9.24E-06	0.100042475	0.428	0.337	0.141814851	cycling basal
Cit	7.57E-05	0.100033279	0.309	0.239	1	cycling basal
Ralgapb	3.42E-08	-0.1000505	0.185	0.289	0.000525151	cycling luminal
Bcap29	1.61E-12	-0.100071971	0.103	0.22	2.48E-08	cycling luminal
Ndufa7	7.19E-07	-0.100108513	0.974	0.984	0.011036097	cycling luminal
3830406C13Rik	6.13E-07	-0.100111478	0.263	0.362	0.009404196	cycling luminal
Tmem234	7.81E-07	-0.100165665	0.843	0.872	0.011984743	cycling luminal
Nol4l	3.11E-16	-0.100264891	0.057	0.174	4.78E-12	cycling luminal
Lztr1	6.18E-12	-0.100277563	0.117	0.234	9.49E-08	cycling luminal
Dgat2	6.64E-07	-0.100304598	0.349	0.455	0.010192644	cycling luminal
Tlcd1	2.26E-13	-0.100343471	0.083	0.197	3.47E-09	cycling luminal
Me2	2.12E-14	-0.100385179	0.065	0.175	3.25E-10	cycling luminal
Fam214a	3.36E-13	-0.100475661	0.078	0.189	5.16E-09	cycling luminal
Odc1	1.92E-06	-0.100606068	0.435	0.536	0.029470897	cycling luminal
Nxpe3	3.90E-22	-0.10061548	0.015	0.122	5.99E-18	cycling luminal
Aagab	1.52E-10	-0.100618793	0.122	0.231	2.34E-06	cycling luminal
Cryl1	3.92E-10	-0.100627354	0.165	0.283	6.02E-06	cycling luminal
Psma1	5.44E-06	-0.100690621	0.462	0.568	0.083473683	cycling luminal
Cfl1	8.54E-09	-0.100829037	0.947	0.972	0.000131136	cycling luminal
Natd1	2.72E-13	-0.100829807	0.082	0.194	4.17E-09	cycling luminal
Lmtk2	1.04E-10	-0.100845296	0.123	0.233	1.60E-06	cycling luminal
Ufm1	3.86E-06	-0.100894806	0.433	0.528	0.059313545	cycling luminal
Ggh	9.37E-10	-0.100935678	0.164	0.279	1.44E-05	cycling luminal
Oard1	9.05E-08	-0.101021426	0.38	0.5	0.001389898	cycling luminal
Echdc1	2.90E-09	-0.101239436	0.145	0.249	4.45E-05	cycling luminal
Dcp2	3.15E-09	-0.101255366	0.21	0.329	4.84E-05	cycling luminal
Gstm2	9.09E-06	-0.101264862	0.364	0.452	0.13957578	cycling luminal
Sh3d21	7.22E-15	-0.101319187	0.074	0.192	1.11E-10	cycling luminal
Pea15a	1.50E-07	-0.101424153	0.373	0.489	0.002303654	cycling luminal
Hint1	1.70E-08	-0.101446505	1	1	0.000261748	cycling luminal
Toporsos	2.02E-06	-0.101479431	0.111	0.185	0.031002763	cycling luminal
Sdc4	1.37E-05	-0.10148916	0.871	0.907	0.210948215	cycling luminal
Nlk	6.53E-12	-0.101532393	0.087	0.192	1.00E-07	cycling luminal
Hoxb3os	1.57E-14	-0.101598331	0.067	0.178	2.41E-10	cycling luminal
Map2k5	1.43E-12	-0.101626609	0.093	0.206	2.19E-08	cycling luminal
Rufy1	2.62E-13	-0.101648757	0.087	0.201	4.02E-09	cycling luminal
Arpin	2.27E-11	-0.101678753	0.147	0.27	3.49E-07	cycling luminal
Rbm20	4.18E-17	-0.101690564	0.038	0.145	6.42E-13	cycling luminal
Gns	4.98E-08	-0.10178812	0.226	0.337	0.000763878	cycling luminal
Hipk2	8.08E-10	-0.101809422	0.174	0.291	1.24E-05	cycling luminal
Tesc	1.94E-21	-0.101887677	0.017	0.123	2.97E-17	cycling luminal
Usf3	2.87E-11	-0.101966167	0.131	0.248	4.40E-07	cycling luminal
Ddi2	4.73E-07	-0.101976044	0.302	0.406	0.007268396	cycling luminal
Rnf7	3.94E-07	-0.10224373	0.744	0.833	0.006050947	cycling luminal
Slc37a1	2.09E-21	-0.10225966	0.02	0.129	3.20E-17	cycling luminal
Zswim7	1.90E-09	-0.102339704	0.172	0.286	2.92E-05	cycling luminal
Adgrg1	4.97E-09	-0.102414815	0.159	0.264	7.62E-05	cycling luminal
Sash1	1.41E-06	-0.102513952	0.302	0.401	0.021650022	cycling luminal
Dnase2a	2.98E-08	-0.102534453	0.262	0.378	0.000457365	cycling luminal
Crip2	9.76E-06	-0.102588526	0.826	0.88	0.14982201	cycling luminal
Bcas3	4.66E-05	-0.102605352	0.243	0.322	0.714896426	cycling luminal
Cers5	5.06E-11	-0.102629517	0.158	0.282	7.77E-07	cycling luminal
Snx5	2.23E-07	-0.102665852	0.518	0.636	0.003418216	cycling luminal
Nin	9.29E-13	-0.102771528	0.099	0.216	1.43E-08	cycling luminal
Rmdn1	1.50E-11	-0.102849128	0.138	0.259	2.31E-07	cycling luminal
Abhd17c	1.94E-08	-0.102990906	0.265	0.383	0.000298367	cycling luminal
Aars	8.49E-06	-0.10302341	0.387	0.483	0.13038945	cycling luminal
Ak2	5.98E-08	-0.103286116	0.35	0.469	0.000918216	cycling luminal
Itgb3bp	5.33E-09	-0.103293846	0.241	0.363	8.19E-05	cycling luminal
Pdcd5	4.20E-05	-0.103362924	0.763	0.801	0.645305311	cycling luminal
Pla2g12a	2.67E-08	-0.103420774	0.231	0.345	0.000409388	cycling luminal
Ndufa11	5.77E-05	-0.103423213	0.861	0.875	0.886404462	cycling luminal
Slc31a1	2.07E-10	-0.103427283	0.136	0.247	3.17E-06	cycling luminal
Psenen	1.03E-06	-0.103460082	0.738	0.808	0.015835559	cycling luminal
2610507B11Rik	1.16E-07	-0.103460082	0.305	0.417	0.001774787	cycling luminal
Lyrm2	6.53E-09	-0.103489373	0.242	0.363	0.000100306	cycling luminal
Slc52a2	5.60E-13	-0.103516968	0.095	0.21	8.60E-09	cycling luminal
Rap1gap	7.27E-12	-0.10356105	0.104	0.216	1.12E-07	cycling luminal
Ddx58	8.69E-14	-0.103586913	0.077	0.191	1.33E-09	cycling luminal
Pfdn1	2.20E-06	-0.103590629	0.778	0.83	0.033802589	cycling luminal
Zmynd8	3.45E-11	-0.103764217	0.166	0.294	5.29E-07	cycling luminal
Serp1	1.05E-06	-0.103851202	0.557	0.657	0.016047738	cycling luminal
Mgp	0.000718092	-0.10388919	0.249	0.325	1	cycling luminal
Ccdc62	2.90E-16	-0.10388919	0.047	0.156	4.45E-12	cycling luminal
Ydjc	1.93E-14	-0.103891717	0.069	0.182	2.97E-10	cycling luminal
Thap7	8.84E-11	-0.103938795	0.18	0.307	1.36E-06	cycling luminal
Cgn	5.31E-07	-0.103944788	0.277	0.378	0.008156696	cycling luminal
Scamp3	1.60E-08	-0.103977734	0.321	0.447	0.000245374	cycling luminal
Trabd	1.05E-09	-0.104131724	0.281	0.416	1.62E-05	cycling luminal
Prrc1	1.28E-11	-0.10415414	0.126	0.244	1.97E-07	cycling luminal
Clspn	1.27E-10	-0.104178104	0.185	0.314	1.96E-06	cycling luminal
Pidd1	6.42E-17	-0.104321038	0.055	0.172	9.85E-13	cycling luminal
Trim27	4.30E-08	-0.104423631	0.25	0.362	0.000660584	cycling luminal
Farp1	3.40E-11	-0.104808197	0.132	0.248	5.22E-07	cycling luminal
Slc39a10	5.48E-12	-0.104849952	0.12	0.239	8.41E-08	cycling luminal
Creb3	3.37E-09	-0.104945003	0.177	0.287	5.18E-05	cycling luminal
Ccdc50	1.32E-07	-0.105126515	0.294	0.402	0.00203284	cycling luminal
Naca	4.14E-06	-0.105175994	1	1	0.063493155	cycling luminal
2810417H13Rik	2.52E-05	-0.105278525	0.138	0.209	0.387387946	cycling luminal
Tmem128	2.96E-07	-0.105289185	0.315	0.418	0.004539288	cycling luminal
Ddost	5.91E-07	-0.105308539	0.488	0.6	0.009071978	cycling luminal
Slc16a12	4.98E-23	-0.105408034	0.005	0.101	7.64E-19	cycling luminal
Map3k6	2.25E-19	-0.105787237	0.024	0.128	3.46E-15	cycling luminal
Bag2	3.86E-13	-0.105788079	0.089	0.203	5.92E-09	cycling luminal
Cenph	1.58E-11	-0.105988043	0.208	0.348	2.43E-07	cycling luminal
Tstd1	4.34E-25	-0.106016033	0.01	0.121	6.66E-21	cycling luminal
Eif3c	3.26E-06	-0.106047489	0.599	0.69	0.049983678	cycling luminal
Arl3	1.51E-09	-0.106063949	0.172	0.285	2.32E-05	cycling luminal
Zdhhc6	1.06E-08	-0.10609442	0.229	0.344	0.00016235	cycling luminal
Eif3i	3.74E-06	-0.10653118	0.914	0.931	0.057370031	cycling luminal
Nit1	1.13E-10	-0.106577472	0.191	0.317	1.73E-06	cycling luminal
Sorbs2	2.62E-11	-0.106678106	0.139	0.257	4.02E-07	cycling luminal
Prkag2	9.17E-12	-0.106730722	0.146	0.27	1.41E-07	cycling luminal
Parp6	1.78E-14	-0.106791671	0.07	0.183	2.74E-10	cycling luminal
Dcakd	1.47E-12	-0.106940745	0.145	0.276	2.25E-08	cycling luminal
Actr1a	2.73E-08	-0.106957591	0.263	0.377	0.000418946	cycling luminal
Slc25a39	1.52E-05	-0.107007473	0.385	0.468	0.233194748	cycling luminal
Isca1	8.63E-13	-0.10706086	0.108	0.226	1.33E-08	cycling luminal
Arfip2	2.51E-10	-0.107084218	0.178	0.299	3.86E-06	cycling luminal
Kcnmb4os2	2.74E-28	-0.107102258	0.003	0.114	4.21E-24	cycling luminal
Atp5l	1.67E-12	-0.107225292	0.999	1	2.56E-08	cycling luminal
Adam28	1.46E-08	-0.107263586	0.215	0.328	0.000223759	cycling luminal
Rnd2	1.00E-15	-0.10730469	0.065	0.182	1.54E-11	cycling luminal
Cln6	3.19E-07	-0.10736383	0.35	0.455	0.004892381	cycling luminal
Desi1	3.02E-09	-0.107395723	0.244	0.367	4.63E-05	cycling luminal
Hpcal1	1.42E-10	-0.107447966	0.23	0.364	2.18E-06	cycling luminal
Tmem59	3.64E-05	-0.107480306	0.652	0.729	0.558876855	cycling luminal
Smim4	1.04E-08	-0.107492201	0.422	0.56	0.000159675	cycling luminal
Rabif	2.90E-12	-0.107624777	0.142	0.27	4.45E-08	cycling luminal
Znhit1	9.56E-06	-0.107641675	0.476	0.561	0.146730297	cycling luminal
Vps52	6.88E-12	-0.107803779	0.128	0.247	1.06E-07	cycling luminal
Abcb10	2.80E-14	-0.107851913	0.084	0.202	4.29E-10	cycling luminal
2410015M20Rik	1.94E-08	-0.10788367	0.936	0.966	0.000297478	cycling luminal
Hprt	2.69E-06	-0.107897657	0.593	0.684	0.041289174	cycling luminal
Lrrc59	2.33E-08	-0.107913545	0.313	0.438	0.000358075	cycling luminal
Tspan5	7.85E-15	-0.107962556	0.083	0.205	1.20E-10	cycling luminal
Nupr1	9.19E-10	-0.107971767	0.105	0.205	1.41E-05	cycling luminal
Ppme1	2.47E-11	-0.107971767	0.197	0.332	3.79E-07	cycling luminal
Hdac5	1.37E-11	-0.108022957	0.165	0.293	2.10E-07	cycling luminal
Psma7	0.000866549	-0.108186479	0.82	0.838	1	cycling luminal
Wdr83os	1.99E-07	-0.108366226	0.506	0.618	0.003053514	cycling luminal
Myo5c	1.08E-14	-0.108445476	0.092	0.217	1.65E-10	cycling luminal
Rnf113a2	5.33E-13	-0.108543032	0.128	0.256	8.18E-09	cycling luminal
Gpd2	1.07E-13	-0.108742314	0.109	0.236	1.65E-09	cycling luminal
Nr2c2ap	1.31E-11	-0.108790597	0.136	0.256	2.01E-07	cycling luminal
D130020L05Rik	9.88E-17	-0.108831813	0.064	0.186	1.52E-12	cycling luminal
Oxld1	1.41E-10	-0.108879537	0.191	0.318	2.17E-06	cycling luminal
Hacd1	1.71E-15	-0.108903562	0.062	0.176	2.63E-11	cycling luminal
Coq4	4.78E-13	-0.108917871	0.108	0.229	7.34E-09	cycling luminal
Zdhhc9	7.62E-11	-0.108961515	0.135	0.248	1.17E-06	cycling luminal
Ap4s1	1.07E-11	-0.109136459	0.153	0.278	1.65E-07	cycling luminal
Dcaf4	1.95E-11	-0.10913851	0.168	0.295	3.00E-07	cycling luminal
Oip5	1.03E-14	-0.109166701	0.094	0.22	1.59E-10	cycling luminal
Ppt2	4.32E-15	-0.109202297	0.077	0.198	6.63E-11	cycling luminal
Abca3	5.49E-08	-0.109300076	0.251	0.362	0.000843333	cycling luminal
Msmo1	3.41E-07	-0.109411673	0.294	0.399	0.005241325	cycling luminal
Pcbp1	8.74E-07	-0.109527394	0.809	0.862	0.013423283	cycling luminal
Cdc123	1.19E-07	-0.109705735	0.36	0.475	0.001829641	cycling luminal
Slc12a8	1.41E-26	-0.109750305	0.007	0.12	2.17E-22	cycling luminal
Pts	7.63E-08	-0.109752501	0.478	0.61	0.001171919	cycling luminal
Slc9a3r1	3.32E-09	-0.109817826	0.451	0.585	5.09E-05	cycling luminal
Pitpna	1.71E-07	-0.110011263	0.498	0.609	0.002629244	cycling luminal
Eif3b	8.58E-08	-0.110048438	0.424	0.539	0.001316669	cycling luminal
Oxa1l	1.19E-07	-0.110060873	0.415	0.529	0.001827279	cycling luminal
Polr3k	1.26E-07	-0.110073695	0.41	0.524	0.001929583	cycling luminal
Pgd	4.51E-08	-0.110112361	0.489	0.615	0.000693015	cycling luminal
Mapk9	1.42E-11	-0.110254258	0.154	0.279	2.18E-07	cycling luminal
Emc10	1.09E-07	-0.11027749	0.366	0.479	0.001680196	cycling luminal
Chchd5	2.76E-07	-0.110306094	0.546	0.652	0.004236884	cycling luminal
Ncf1	6.89E-23	-0.110365075	0.018	0.131	1.06E-18	cycling luminal
Mrps26	7.60E-08	-0.110367595	0.559	0.675	0.001166899	cycling luminal
Usp50	7.89E-06	-0.110398411	0.347	0.434	0.12118473	cycling luminal
Copz1	4.66E-09	-0.110520891	0.366	0.494	7.15E-05	cycling luminal
Pyurf	1.74E-09	-0.110646656	0.21	0.329	2.68E-05	cycling luminal
Pgam1	6.93E-07	-0.110669528	0.629	0.73	0.010646769	cycling luminal
Cnpy2	4.02E-06	-0.110722096	0.675	0.748	0.06174299	cycling luminal
Clmn	1.11E-11	-0.110739459	0.129	0.246	1.71E-07	cycling luminal
Grk5	8.17E-25	-0.110914262	0.016	0.134	1.25E-20	cycling luminal
Psmb5	3.87E-07	-0.110973124	0.539	0.652	0.005949108	cycling luminal
Tmcc3	4.30E-09	-0.111127501	0.25	0.376	6.61E-05	cycling luminal
Chmp6	3.24E-09	-0.111304247	0.253	0.376	4.98E-05	cycling luminal
Bscl2	3.06E-05	-0.111317699	0.56	0.616	0.470240715	cycling luminal
Sapcd2	5.43E-12	-0.111328928	0.186	0.324	8.33E-08	cycling luminal
Dynlt1a	5.61E-12	-0.111351851	0.157	0.287	8.62E-08	cycling luminal
Mid1ip1	1.71E-08	-0.111362499	0.4	0.53	0.000262516	cycling luminal
Snap29	1.89E-12	-0.111458991	0.129	0.254	2.90E-08	cycling luminal
Il10rb	3.51E-10	-0.111503933	0.188	0.308	5.39E-06	cycling luminal
Enpp4	3.49E-08	-0.111518251	0.272	0.38	0.000535136	cycling luminal
Pcna	1.00E-09	-0.111530591	0.31	0.452	1.54E-05	cycling luminal
Snf8	1.01E-06	-0.11159212	0.563	0.653	0.015429882	cycling luminal
Dpy30	1.39E-05	-0.111696937	0.766	0.844	0.213181983	cycling luminal
Ubxn1	7.21E-08	-0.111696937	0.926	0.939	0.001106439	cycling luminal
Stpg1	5.94E-25	-0.111811526	0.015	0.131	9.12E-21	cycling luminal
Tmx2	4.54E-10	-0.111903948	0.193	0.314	6.97E-06	cycling luminal
Aco1	9.18E-12	-0.112068954	0.139	0.26	1.41E-07	cycling luminal
Celf2	1.62E-09	-0.112070987	0.436	0.583	2.48E-05	cycling luminal
Ereg	4.14E-09	-0.112099954	0.083	0.169	6.36E-05	cycling luminal
Atg12	1.75E-09	-0.112107537	0.207	0.324	2.69E-05	cycling luminal
Gapdh	9.09E-09	-0.112113112	0.996	0.993	0.00013955	cycling luminal
Pi4ka	5.58E-13	-0.112204644	0.105	0.223	8.57E-09	cycling luminal
Smim20	2.74E-08	-0.112218286	0.49	0.609	0.000421245	cycling luminal
Chd1l	5.34E-11	-0.112238376	0.225	0.362	8.20E-07	cycling luminal
2310039H08Rik	6.52E-08	-0.11225246	0.284	0.392	0.001000808	cycling luminal
Tbc1d30	7.22E-22	-0.112394596	0.028	0.147	1.11E-17	cycling luminal
Usb1	1.06E-15	-0.112494491	0.088	0.217	1.63E-11	cycling luminal
Tmem147	1.76E-05	-0.112626387	0.541	0.615	0.270923487	cycling luminal
Tpgs1	9.09E-11	-0.112814542	0.247	0.385	1.40E-06	cycling luminal
Syne1	2.13E-21	-0.11284281	0.031	0.151	3.26E-17	cycling luminal
Ivd	4.92E-10	-0.112913393	0.177	0.294	7.56E-06	cycling luminal
Psmc5	1.48E-06	-0.112991091	0.451	0.546	0.022660851	cycling luminal
Cers6	1.15E-08	-0.113039364	0.294	0.41	0.000177147	cycling luminal
Kat2b	4.37E-12	-0.113177544	0.157	0.285	6.71E-08	cycling luminal
Atp13a1	2.16E-11	-0.113259172	0.135	0.252	3.31E-07	cycling luminal
Hspd1	7.52E-08	-0.113293182	0.459	0.579	0.001154723	cycling luminal
Tbpl1	1.67E-11	-0.113317746	0.204	0.341	2.56E-07	cycling luminal
Glb1l2	1.85E-13	-0.113433018	0.091	0.207	2.85E-09	cycling luminal
Tmem125	2.74E-14	-0.113549126	0.11	0.24	4.21E-10	cycling luminal
Fam8a1	1.15E-10	-0.113577328	0.175	0.297	1.77E-06	cycling luminal
Sec23b	1.90E-11	-0.113770153	0.17	0.298	2.92E-07	cycling luminal
4933406C10Rik	5.86E-29	-0.113831943	0.006	0.126	8.99E-25	cycling luminal
Lss	1.13E-17	-0.113951278	0.061	0.186	1.74E-13	cycling luminal
Msx2	7.32E-09	-0.114310197	0.294	0.414	0.00011236	cycling luminal
H13	7.61E-09	-0.114374819	0.349	0.475	0.000116873	cycling luminal
Mri1	1.10E-09	-0.114424984	0.219	0.339	1.69E-05	cycling luminal
Tmprss13	0.000222404	-0.114628176	0.418	0.483	1	cycling luminal
Pafah2	2.76E-12	-0.114654694	0.139	0.263	4.24E-08	cycling luminal
Mrpl30	5.71E-08	-0.114759033	0.863	0.911	0.000876711	cycling luminal
BC016579	1.08E-12	-0.114779305	0.093	0.206	1.66E-08	cycling luminal
Ppa1	6.01E-06	-0.114861749	0.499	0.584	0.092235527	cycling luminal
Pde6d	2.58E-11	-0.114885685	0.218	0.354	3.97E-07	cycling luminal
Lamb2	2.23E-12	-0.114950672	0.136	0.261	3.42E-08	cycling luminal
Mrpl32	9.40E-07	-0.114967654	0.469	0.561	0.014424542	cycling luminal
Emc1	1.24E-11	-0.114989225	0.197	0.332	1.91E-07	cycling luminal
Atp2c1	4.74E-10	-0.115103691	0.26	0.391	7.28E-06	cycling luminal
Kcnk5	1.45E-14	-0.115195811	0.09	0.214	2.22E-10	cycling luminal
Mrpl44	1.65E-10	-0.115219083	0.245	0.378	2.53E-06	cycling luminal
Stat1	3.80E-11	-0.115366258	0.19	0.32	5.83E-07	cycling luminal
Esyt3	2.21E-26	-0.115519791	0.013	0.132	3.39E-22	cycling luminal
Cpd	9.40E-08	-0.115525134	0.406	0.528	0.001442846	cycling luminal
Gm15199	6.29E-18	-0.115569603	0.054	0.175	9.66E-14	cycling luminal
Pik3r3	1.52E-13	-0.115581443	0.116	0.241	2.34E-09	cycling luminal
Dsc2	1.22E-16	-0.115651331	0.069	0.193	1.87E-12	cycling luminal
Fam219b	2.79E-14	-0.115794236	0.109	0.238	4.28E-10	cycling luminal
Kazn	2.28E-12	-0.115817228	0.156	0.286	3.51E-08	cycling luminal
Tmem214	1.02E-13	-0.115829693	0.144	0.282	1.56E-09	cycling luminal
Cep19	2.67E-14	-0.115881368	0.12	0.253	4.11E-10	cycling luminal
Usmg5	3.51E-06	-0.115898624	0.843	0.864	0.053845643	cycling luminal
Chaf1a	9.77E-12	-0.116128412	0.184	0.317	1.50E-07	cycling luminal
Rtca	1.63E-11	-0.116206241	0.2	0.333	2.50E-07	cycling luminal
Txnrd2	6.46E-15	-0.116211066	0.106	0.237	9.91E-11	cycling luminal
Ggt6	3.41E-22	-0.116256499	0.035	0.161	5.24E-18	cycling luminal
Kcnmb4	4.84E-31	-0.116328362	0.003	0.124	7.44E-27	cycling luminal
Ankrd13d	6.16E-23	-0.116491035	0.028	0.152	9.46E-19	cycling luminal
Oit1	1.59E-06	-0.116536704	0.434	0.531	0.024365836	cycling luminal
Micall2	1.02E-15	-0.116567625	0.088	0.215	1.56E-11	cycling luminal
Fam53a	4.81E-11	-0.116734567	0.173	0.298	7.38E-07	cycling luminal
Paip2b	3.41E-13	-0.116827901	0.17	0.311	5.24E-09	cycling luminal
Aunip	1.60E-18	-0.11685602	0.054	0.178	2.46E-14	cycling luminal
Pex11g	1.14E-15	-0.117044181	0.129	0.276	1.75E-11	cycling luminal
Slco3a1	2.18E-13	-0.117055267	0.16	0.3	3.35E-09	cycling luminal
Lrrc14	3.44E-16	-0.117122945	0.077	0.201	5.29E-12	cycling luminal
1500011B03Rik	2.94E-13	-0.11721528	0.141	0.274	4.52E-09	cycling luminal
Polr3g	2.48E-18	-0.117299707	0.052	0.174	3.81E-14	cycling luminal
Cox4i1	4.60E-17	-0.117404004	1	1	7.06E-13	cycling luminal
1810037I17Rik	5.29E-09	-0.1176866	0.992	0.999	8.12E-05	cycling luminal
Cdkl2	1.98E-20	-0.11771846	0.054	0.187	3.04E-16	cycling luminal
Coa6	9.61E-09	-0.117789075	0.272	0.389	0.000147582	cycling luminal
Myo1g	1.18E-21	-0.117881892	0.041	0.17	1.81E-17	cycling luminal
Spin4	2.10E-07	-0.117919222	0.285	0.397	0.003231437	cycling luminal
4-Sep	1.97E-20	-0.118061464	0.049	0.179	3.03E-16	cycling luminal
Cs	1.27E-07	-0.118401999	0.482	0.586	0.001945869	cycling luminal
Pak3	6.28E-28	-0.118476232	0.004	0.115	9.64E-24	cycling luminal
Faah	1.17E-22	-0.118689382	0.03	0.154	1.80E-18	cycling luminal
Nicn1	8.85E-13	-0.11881786	0.181	0.321	1.36E-08	cycling luminal
Prdx2	2.69E-06	-0.119057968	0.863	0.901	0.041282446	cycling luminal
Tmem154	2.33E-11	-0.1193811	0.188	0.318	3.57E-07	cycling luminal
Bckdk	1.12E-07	-0.119417131	0.459	0.57	0.001717439	cycling luminal
Dcaf12l1	8.40E-17	-0.119523856	0.072	0.199	1.29E-12	cycling luminal
Tnk2	1.18E-08	-0.119573947	0.349	0.474	0.000180997	cycling luminal
Gcc2	5.13E-13	-0.119581511	0.171	0.311	7.87E-09	cycling luminal
Rtp4	9.09E-18	-0.119591181	0.045	0.159	1.40E-13	cycling luminal
Neu1	8.50E-18	-0.119607854	0.062	0.187	1.31E-13	cycling luminal
Slc35b2	1.50E-10	-0.119661498	0.209	0.336	2.31E-06	cycling luminal
Pcyt1a	9.38E-12	-0.119711552	0.214	0.353	1.44E-07	cycling luminal
Itpa	9.07E-13	-0.119825134	0.194	0.338	1.39E-08	cycling luminal
Psmd13	7.80E-10	-0.119855331	0.334	0.467	1.20E-05	cycling luminal
Clcc1	4.86E-14	-0.120024933	0.159	0.305	7.47E-10	cycling luminal
Ufsp2	1.41E-12	-0.120074561	0.171	0.308	2.17E-08	cycling luminal
BC051226	1.14E-20	-0.120105748	0.049	0.18	1.76E-16	cycling luminal
Hsbp1	4.42E-08	-0.120118039	0.769	0.854	0.000678315	cycling luminal
Ppm1h	3.32E-10	-0.12013102	0.273	0.407	5.10E-06	cycling luminal
Tmem208	2.72E-08	-0.120250183	0.457	0.577	0.000417334	cycling luminal
Cdpf1	1.52E-11	-0.12036402	0.243	0.386	2.34E-07	cycling luminal
Myzap	4.35E-12	-0.120525803	0.175	0.308	6.67E-08	cycling luminal
Dpcd	2.38E-09	-0.120568327	0.107	0.201	3.65E-05	cycling luminal
Lamtor1	1.30E-09	-0.120699604	0.578	0.722	1.99E-05	cycling luminal
Cab39	3.28E-07	-0.120788949	0.56	0.646	0.005036054	cycling luminal
Olfm1	1.31E-25	-0.120929569	0.025	0.155	2.02E-21	cycling luminal
Mrpl43	9.60E-10	-0.121022722	0.51	0.64	1.47E-05	cycling luminal
Sowaha	4.03E-20	-0.121175681	0.05	0.179	6.19E-16	cycling luminal
B9d1	6.25E-12	-0.121290064	0.233	0.378	9.59E-08	cycling luminal
Rbm3	2.57E-10	-0.12129621	0.991	0.994	3.95E-06	cycling luminal
Fam189a2	1.84E-20	-0.121377944	0.051	0.183	2.83E-16	cycling luminal
Gosr2	6.68E-12	-0.121378681	0.18	0.311	1.03E-07	cycling luminal
Phlpp1	4.24E-12	-0.121467765	0.18	0.313	6.52E-08	cycling luminal
Bmp3	2.24E-08	-0.121638108	0.36	0.482	0.000344161	cycling luminal
Erbb2	2.48E-13	-0.121660617	0.16	0.3	3.81E-09	cycling luminal
Rint1	4.09E-16	-0.121669758	0.112	0.253	6.28E-12	cycling luminal
Hras	7.94E-08	-0.121699331	0.905	0.916	0.001218813	cycling luminal
Pigx	4.77E-09	-0.121714184	0.398	0.522	7.32E-05	cycling luminal
Fxn	1.18E-11	-0.121857291	0.226	0.364	1.81E-07	cycling luminal
Mrps2	2.23E-18	-0.121898931	0.081	0.221	3.42E-14	cycling luminal
Flywch2	2.13E-12	-0.121988469	0.242	0.393	3.27E-08	cycling luminal
Svip	6.58E-20	-0.122080075	0.057	0.191	1.01E-15	cycling luminal
Xk	5.20E-14	-0.122198071	0.161	0.306	7.99E-10	cycling luminal
Lactb	1.26E-14	-0.122270578	0.124	0.26	1.94E-10	cycling luminal
Akr1a1	5.52E-10	-0.122282221	0.847	0.902	8.48E-06	cycling luminal
Serinc5	2.77E-09	-0.122332868	0.225	0.34	4.25E-05	cycling luminal
Mrpl54	2.42E-08	-0.122362241	0.84	0.868	0.000371537	cycling luminal
Mapk1	6.92E-11	-0.122524808	0.531	0.674	1.06E-06	cycling luminal
Jagn1	2.77E-11	-0.122557236	0.215	0.349	4.25E-07	cycling luminal
Pld3	2.97E-15	-0.122579263	0.112	0.247	4.56E-11	cycling luminal
Dhrs4	2.22E-09	-0.122767722	0.331	0.461	3.41E-05	cycling luminal
Idnk	9.54E-09	-0.123022154	0.26	0.372	0.00014651	cycling luminal
Ap1b1	7.76E-12	-0.123030102	0.235	0.377	1.19E-07	cycling luminal
Tlr3	1.71E-15	-0.123113573	0.108	0.243	2.63E-11	cycling luminal
Tmem243	4.97E-14	-0.123129464	0.139	0.275	7.62E-10	cycling luminal
Ifnar2	1.63E-15	-0.1231804	0.101	0.233	2.51E-11	cycling luminal
Nagk	2.94E-09	-0.123321173	0.366	0.489	4.52E-05	cycling luminal
Ppm1g	3.81E-10	-0.123366555	0.438	0.585	5.84E-06	cycling luminal
Tm9sf2	4.03E-08	-0.123384266	0.449	0.566	0.000619215	cycling luminal
Cln3	2.79E-20	-0.123405582	0.055	0.187	4.28E-16	cycling luminal
Fam58b	1.10E-14	-0.123468416	0.131	0.27	1.69E-10	cycling luminal
Arl14	1.33E-17	-0.123478455	0.04	0.151	2.04E-13	cycling luminal
Ube4a	1.51E-10	-0.123586375	0.235	0.363	2.32E-06	cycling luminal
Srm	1.47E-12	-0.12360529	0.159	0.289	2.26E-08	cycling luminal
Cdt1	1.21E-13	-0.123670117	0.198	0.349	1.86E-09	cycling luminal
Bpnt1	1.12E-14	-0.123831725	0.139	0.28	1.72E-10	cycling luminal
Lztfl1	5.05E-15	-0.1240643	0.123	0.261	7.75E-11	cycling luminal
Ccdc25	1.64E-13	-0.124074991	0.199	0.347	2.52E-09	cycling luminal
Krt78	1.40E-21	-0.124250213	0.044	0.175	2.14E-17	cycling luminal
Dnmt1	1.77E-10	-0.124268895	0.329	0.475	2.72E-06	cycling luminal
Tex264	2.34E-11	-0.12437598	0.225	0.36	3.59E-07	cycling luminal
Tead1	6.61E-09	-0.124474139	0.333	0.456	0.000101534	cycling luminal
Mrpl40	1.11E-09	-0.124495949	0.319	0.448	1.71E-05	cycling luminal
Atp6v1f	3.23E-10	-0.12449823	0.902	0.937	4.96E-06	cycling luminal
Eif3d	1.97E-10	-0.124672414	0.421	0.569	3.03E-06	cycling luminal
Gskip	7.65E-13	-0.124869129	0.18	0.318	1.17E-08	cycling luminal
Ly6k	0.000100163	-0.124891088	0.19	0.26	1	cycling luminal
Samd10	1.02E-17	-0.12509665	0.094	0.236	1.57E-13	cycling luminal
Skp1a	2.03E-07	-0.125144865	0.624	0.71	0.003121544	cycling luminal
Pla2r1	2.96E-12	-0.125182874	0.155	0.283	4.55E-08	cycling luminal
Snhg9	2.18E-10	-0.125222673	0.234	0.367	3.34E-06	cycling luminal
Snx8	1.35E-19	-0.125252754	0.07	0.209	2.07E-15	cycling luminal
Ctns	1.55E-24	-0.125298001	0.027	0.156	2.37E-20	cycling luminal
Phgdh	3.01E-20	-0.125425628	0.052	0.183	4.61E-16	cycling luminal
Nipal2	3.17E-16	-0.125562037	0.1	0.236	4.86E-12	cycling luminal
Bcl7b	1.20E-11	-0.125648377	0.301	0.447	1.84E-07	cycling luminal
Pls3	3.79E-13	-0.125657349	0.201	0.347	5.81E-09	cycling luminal
Zfp938	4.17E-14	-0.125781677	0.151	0.291	6.40E-10	cycling luminal
Mrpl20	1.81E-09	-0.125846169	0.643	0.753	2.78E-05	cycling luminal
Arhgap27os2	1.02E-15	-0.126030789	0.117	0.256	1.57E-11	cycling luminal
Ptpra	7.81E-12	-0.126070645	0.212	0.349	1.20E-07	cycling luminal
Pvt1	5.03E-20	-0.12609949	0.06	0.195	7.72E-16	cycling luminal
Gde1	4.10E-09	-0.126118742	0.316	0.438	6.30E-05	cycling luminal
Lypla2	5.17E-13	-0.126319456	0.223	0.374	7.93E-09	cycling luminal
Paics	1.65E-10	-0.126418274	0.454	0.602	2.53E-06	cycling luminal
Deptor	4.02E-16	-0.126480733	0.117	0.26	6.17E-12	cycling luminal
Cdc25a	1.85E-15	-0.12657099	0.114	0.251	2.84E-11	cycling luminal
BC017643	1.76E-17	-0.127216298	0.097	0.238	2.70E-13	cycling luminal
Rgl2	2.61E-15	-0.127262288	0.149	0.297	4.00E-11	cycling luminal
Ormdl2	3.21E-09	-0.127268445	0.475	0.598	4.93E-05	cycling luminal
Nrd1	3.36E-10	-0.127289289	0.314	0.448	5.16E-06	cycling luminal
Snrpd2	3.13E-11	-0.127340856	0.917	0.96	4.80E-07	cycling luminal
Agl	7.35E-07	-0.127371818	0.149	0.237	0.01127923	cycling luminal
Mrpl34	5.13E-10	-0.127519758	0.486	0.618	7.87E-06	cycling luminal
Smim13	1.16E-21	-0.127532912	0.056	0.195	1.79E-17	cycling luminal
Tsn	4.42E-09	-0.127568904	0.542	0.652	6.78E-05	cycling luminal
Ide	4.01E-13	-0.127588672	0.178	0.316	6.15E-09	cycling luminal
Fmo2	3.95E-25	-0.127754806	0.03	0.164	6.06E-21	cycling luminal
Reep6	2.68E-11	-0.127800647	0.199	0.329	4.12E-07	cycling luminal
2300009A05Rik	2.36E-09	-0.127812865	0.253	0.371	3.62E-05	cycling luminal
C2cd2	1.85E-15	-0.127994333	0.132	0.275	2.84E-11	cycling luminal
Sp110	5.50E-22	-0.128017422	0.052	0.191	8.44E-18	cycling luminal
Hmox2	2.23E-12	-0.128032957	0.21	0.351	3.42E-08	cycling luminal
Mcm2	8.51E-14	-0.128056124	0.191	0.341	1.31E-09	cycling luminal
P2ry2	1.98E-26	-0.128058331	0.026	0.162	3.04E-22	cycling luminal
2810402E24Rik	1.40E-15	-0.128094938	0.119	0.259	2.15E-11	cycling luminal
Gabarapl1	9.00E-14	-0.128232266	0.183	0.331	1.38E-09	cycling luminal
Grb7	1.17E-13	-0.12830057	0.151	0.289	1.79E-09	cycling luminal
Yipf6	3.62E-13	-0.12836486	0.254	0.409	5.55E-09	cycling luminal
Eif2d	1.05E-15	-0.128462894	0.197	0.363	1.61E-11	cycling luminal
Pccb	9.77E-18	-0.12849557	0.098	0.241	1.50E-13	cycling luminal
Rnf208	9.52E-20	-0.128529342	0.081	0.228	1.46E-15	cycling luminal
Polr2f	2.69E-05	-0.128576385	0.802	0.828	0.413583864	cycling luminal
Gars	9.99E-16	-0.128588215	0.14	0.287	1.53E-11	cycling luminal
Fam104a	2.24E-08	-0.128686469	0.637	0.73	0.000343883	cycling luminal
Fbxo3	3.92E-11	-0.129111703	0.273	0.411	6.02E-07	cycling luminal
Sdhd	2.30E-09	-0.12939696	0.408	0.538	3.52E-05	cycling luminal
Itpripl1	1.97E-18	-0.129417871	0.065	0.194	3.02E-14	cycling luminal
Cops2	2.84E-11	-0.129624683	0.299	0.44	4.36E-07	cycling luminal
Chchd1	2.09E-10	-0.129752111	0.49	0.634	3.21E-06	cycling luminal
Tmbim4	2.09E-06	-0.129910214	0.605	0.678	0.032082114	cycling luminal
Uck1	3.57E-17	-0.129913127	0.112	0.259	5.48E-13	cycling luminal
Psmc3ip	1.29E-14	-0.130004522	0.186	0.339	1.99E-10	cycling luminal
Med9os	1.30E-23	-0.130058554	0.045	0.185	1.99E-19	cycling luminal
Elf5	2.55E-24	-0.130089965	0.036	0.171	3.92E-20	cycling luminal
Ap3m1	2.67E-15	-0.130171747	0.139	0.283	4.10E-11	cycling luminal
Polr1d	4.49E-08	-0.130304829	0.978	0.979	0.000689845	cycling luminal
Atp6v0e2	1.88E-31	-0.130380543	0.011	0.147	2.89E-27	cycling luminal
Hadha	3.43E-08	-0.130443376	0.448	0.56	0.00052598	cycling luminal
Dab2	4.13E-27	-0.13053633	0.022	0.155	6.35E-23	cycling luminal
Med8	1.79E-14	-0.130683099	0.216	0.376	2.75E-10	cycling luminal
Pdrg1	1.62E-09	-0.131017174	0.332	0.464	2.49E-05	cycling luminal
Uxs1	2.71E-14	-0.131060168	0.157	0.299	4.16E-10	cycling luminal
Ergic2	3.90E-10	-0.131150201	0.447	0.579	5.99E-06	cycling luminal
Glrx3	2.36E-06	-0.131249064	0.795	0.841	0.036291641	cycling luminal
Tubb2a	2.55E-11	-0.13132001	0.263	0.405	3.91E-07	cycling luminal
Slc23a1	4.60E-32	-0.131378049	0.011	0.149	7.05E-28	cycling luminal
Acox1	1.02E-07	-0.131400792	0.362	0.474	0.001565851	cycling luminal
Gramd3	1.13E-21	-0.131531489	0.059	0.201	1.74E-17	cycling luminal
Entpd3	3.46E-17	-0.131584645	0.103	0.245	5.32E-13	cycling luminal
Aldh5a1	2.66E-22	-0.131622132	0.06	0.206	4.08E-18	cycling luminal
Arf1	6.09E-10	-0.13228755	0.879	0.933	9.35E-06	cycling luminal
Mcts2	4.84E-15	-0.132400412	0.18	0.333	7.43E-11	cycling luminal
Ybx3	3.69E-07	-0.132680725	0.641	0.725	0.005665388	cycling luminal
Pusl1	9.38E-19	-0.132767736	0.088	0.231	1.44E-14	cycling luminal
Pde2a	3.14E-20	-0.132894386	0.055	0.186	4.82E-16	cycling luminal
Erlin1	9.57E-16	-0.132933224	0.136	0.28	1.47E-11	cycling luminal
Cox7a2	1.13E-13	-0.133029505	0.994	0.999	1.73E-09	cycling luminal
Dtymk	1.57E-09	-0.133039049	0.686	0.78	2.41E-05	cycling luminal
Plekhd1os	8.93E-31	-0.133123299	0.017	0.16	1.37E-26	cycling luminal
Hoxd3os1	5.78E-13	-0.133201834	0.225	0.374	8.88E-09	cycling luminal
Fbxo21	5.62E-21	-0.13357561	0.078	0.229	8.63E-17	cycling luminal
Ube2d1	1.42E-10	-0.133675537	0.313	0.448	2.17E-06	cycling luminal
Mrpl10	4.87E-14	-0.133903714	0.226	0.382	7.47E-10	cycling luminal
Mrps25	2.03E-10	-0.134127715	0.429	0.562	3.11E-06	cycling luminal
Spns2	9.84E-31	-0.134294432	0.02	0.166	1.51E-26	cycling luminal
Agtrap	3.75E-16	-0.13434775	0.126	0.269	5.75E-12	cycling luminal
Dctd	1.86E-16	-0.134404498	0.151	0.306	2.85E-12	cycling luminal
Gne	1.35E-20	-0.134419136	0.078	0.226	2.07E-16	cycling luminal
Slc25a48	1.65E-11	-0.134445562	0.345	0.497	2.53E-07	cycling luminal
Tsc22d4	6.99E-09	-0.134529066	0.404	0.517	0.000107356	cycling luminal
Mea1	1.00E-09	-0.1346775	0.49	0.615	1.54E-05	cycling luminal
Nme2	1.72E-12	-0.134738418	0.185	0.323	2.65E-08	cycling luminal
Atp10b	5.17E-13	-0.134828437	0.205	0.348	7.94E-09	cycling luminal
Ccng1	7.25E-08	-0.134840293	0.814	0.898	0.001113573	cycling luminal
Tmem203	7.04E-15	-0.134913132	0.167	0.316	1.08E-10	cycling luminal
Atp9a	2.54E-15	-0.134937443	0.139	0.28	3.90E-11	cycling luminal
Kctd12b	1.41E-21	-0.134961894	0.046	0.177	2.16E-17	cycling luminal
Hmgcs1	1.12E-05	-0.134991423	0.366	0.448	0.171809514	cycling luminal
Slfn9	2.01E-14	-0.13501986	0.075	0.189	3.09E-10	cycling luminal
Adi1	5.51E-13	-0.135089108	0.228	0.376	8.46E-09	cycling luminal
Stx8	1.40E-12	-0.135122618	0.257	0.403	2.15E-08	cycling luminal
Capn1	8.90E-12	-0.135214413	0.497	0.653	1.37E-07	cycling luminal
Pradc1	6.47E-20	-0.135226224	0.107	0.267	9.93E-16	cycling luminal
Chmp4b	3.42E-11	-0.135231916	0.853	0.89	5.24E-07	cycling luminal
Zcwpw1	3.56E-17	-0.13536125	0.146	0.306	5.47E-13	cycling luminal
Npc2	7.87E-12	-0.135514078	0.781	0.875	1.21E-07	cycling luminal
Ibtk	4.98E-13	-0.135576134	0.218	0.362	7.64E-09	cycling luminal
Dohh	4.65E-12	-0.135709938	0.284	0.429	7.15E-08	cycling luminal
Sprr2a2	7.76E-32	-0.135812678	0.015	0.157	1.19E-27	cycling luminal
Tctex1d2	3.21E-15	-0.135832609	0.165	0.314	4.93E-11	cycling luminal
Pithd1	2.59E-15	-0.136081866	0.199	0.359	3.97E-11	cycling luminal
Cptp	1.04E-20	-0.136104357	0.067	0.208	1.59E-16	cycling luminal
Hells	1.02E-12	-0.136148098	0.309	0.477	1.56E-08	cycling luminal
Ccdc69	9.90E-27	-0.13618013	0.037	0.185	1.52E-22	cycling luminal
Emp2	1.08E-08	-0.13619137	0.561	0.674	0.000165078	cycling luminal
Trp53i11	6.40E-09	-0.136412859	0.405	0.524	9.82E-05	cycling luminal
Ap1s3	5.52E-18	-0.136531069	0.099	0.244	8.47E-14	cycling luminal
Dnase1l2	5.35E-11	-0.136743661	0.235	0.368	8.22E-07	cycling luminal
Cox6c	1.26E-12	-0.136756335	1	0.999	1.93E-08	cycling luminal
Cdh1	2.75E-07	-0.136767634	0.688	0.741	0.004215774	cycling luminal
Mfsd5	2.67E-15	-0.137037453	0.228	0.394	4.09E-11	cycling luminal
Rad51d	3.50E-18	-0.137100939	0.113	0.264	5.37E-14	cycling luminal
Arl4a	7.47E-14	-0.137186353	0.208	0.362	1.15E-09	cycling luminal
Nsf	8.75E-16	-0.137315075	0.15	0.3	1.34E-11	cycling luminal
Lmbr1	3.37E-17	-0.137733233	0.129	0.28	5.18E-13	cycling luminal
Sptlc1	9.75E-16	-0.137751588	0.238	0.41	1.50E-11	cycling luminal
Mgat4a	9.60E-14	-0.137882468	0.247	0.403	1.47E-09	cycling luminal
Ctnnb1	3.74E-09	-0.137954557	0.885	0.907	5.74E-05	cycling luminal
Lsm6	3.11E-11	-0.137970033	0.867	0.932	4.77E-07	cycling luminal
Lcn8	6.52E-34	-0.138066959	0.008	0.149	1.00E-29	cycling luminal
Pxmp4	7.83E-17	-0.138127238	0.133	0.284	1.20E-12	cycling luminal
Capn13	1.90E-23	-0.13823175	0.067	0.222	2.92E-19	cycling luminal
Prodh	3.40E-26	-0.138366653	0.042	0.191	5.23E-22	cycling luminal
Capn10	2.07E-29	-0.138384474	0.032	0.185	3.17E-25	cycling luminal
Ralbp1	4.08E-10	-0.138537088	0.752	0.845	6.26E-06	cycling luminal
Emc7	1.62E-08	-0.138835217	0.438	0.552	0.000248477	cycling luminal
Atp5j	1.81E-17	-0.138943615	0.99	0.995	2.78E-13	cycling luminal
Zfp672	1.02E-13	-0.139110764	0.206	0.355	1.57E-09	cycling luminal
Rab1b	4.80E-11	-0.139176146	0.341	0.483	7.38E-07	cycling luminal
Med28	6.46E-08	-0.139562708	0.574	0.668	0.000991849	cycling luminal
Mboat2	3.24E-21	-0.139601993	0.09	0.248	4.97E-17	cycling luminal
Trappc4	6.14E-12	-0.13966247	0.391	0.541	9.43E-08	cycling luminal
Dda1	3.36E-11	-0.139924737	0.577	0.714	5.16E-07	cycling luminal
Cmc2	1.00E-08	-0.139962509	0.479	0.599	0.000153984	cycling luminal
Cdkn2a	7.39E-27	-0.140033699	0.039	0.189	1.13E-22	cycling luminal
Tcp11l1	2.98E-16	-0.140048759	0.154	0.307	4.57E-12	cycling luminal
2310011J03Rik	4.37E-12	-0.140073846	0.281	0.421	6.72E-08	cycling luminal
Glrx2	6.04E-12	-0.140227931	0.298	0.44	9.27E-08	cycling luminal
Hadhb	4.96E-12	-0.140318101	0.336	0.485	7.61E-08	cycling luminal
Stk39	8.34E-21	-0.14063448	0.097	0.256	1.28E-16	cycling luminal
Gbf1	6.85E-16	-0.14100962	0.209	0.376	1.05E-11	cycling luminal
Prkch	2.47E-19	-0.141066224	0.1	0.252	3.79E-15	cycling luminal
Fam126b	8.72E-20	-0.141103252	0.108	0.266	1.34E-15	cycling luminal
Krt19	0.005863786	-0.141179505	0.986	0.938	1	cycling luminal
RP24-549B12.4	6.12E-17	-0.141199531	0.041	0.148	9.39E-13	cycling luminal
Zmat3	2.27E-13	-0.141582483	0.246	0.398	3.48E-09	cycling luminal
Hsp90ab1	1.09E-10	-0.141597682	0.999	1	1.67E-06	cycling luminal
Hax1	2.86E-13	-0.141613241	0.292	0.446	4.39E-09	cycling luminal
Vma21	8.03E-15	-0.141616157	0.328	0.506	1.23E-10	cycling luminal
Tubg1	2.84E-14	-0.141835381	0.253	0.418	4.36E-10	cycling luminal
Timm50	4.54E-16	-0.141935514	0.224	0.397	6.97E-12	cycling luminal
Slc25a35	6.93E-25	-0.142094961	0.059	0.216	1.06E-20	cycling luminal
Prim1	2.07E-16	-0.142205993	0.203	0.372	3.18E-12	cycling luminal
Gcsh	6.90E-12	-0.142338733	0.263	0.401	1.06E-07	cycling luminal
Scd2	4.14E-07	-0.142343973	0.459	0.552	0.006352453	cycling luminal
Mrps21	6.72E-11	-0.142429797	0.79	0.886	1.03E-06	cycling luminal
Mrps18b	7.75E-15	-0.142496148	0.242	0.403	1.19E-10	cycling luminal
Lpin3	2.76E-21	-0.142854937	0.088	0.245	4.24E-17	cycling luminal
Rrm1	8.62E-13	-0.142880992	0.467	0.63	1.32E-08	cycling luminal
Prelid1	8.63E-13	-0.142922438	0.914	0.964	1.33E-08	cycling luminal
Gipc1	1.31E-11	-0.143090213	0.626	0.762	2.01E-07	cycling luminal
Fam177a	3.10E-08	-0.143106835	0.385	0.484	0.000476594	cycling luminal
Plxna2	9.31E-19	-0.143121549	0.107	0.259	1.43E-14	cycling luminal
Tmem110	1.66E-21	-0.143241669	0.093	0.253	2.54E-17	cycling luminal
4930455G09Rik	1.85E-30	-0.143370372	0.023	0.17	2.83E-26	cycling luminal
Apopt1	2.60E-12	-0.143424648	0.302	0.447	3.99E-08	cycling luminal
Mthfsd	2.96E-14	-0.1435266	0.238	0.395	4.55E-10	cycling luminal
Pon3	5.31E-14	-0.143705273	0.222	0.375	8.15E-10	cycling luminal
Mdp1	4.69E-13	-0.143709674	0.379	0.541	7.19E-09	cycling luminal
Fundc2	3.99E-11	-0.143827222	0.703	0.801	6.12E-07	cycling luminal
Bbip1	2.07E-14	-0.143894637	0.333	0.509	3.18E-10	cycling luminal
Txndc16	3.26E-32	-0.144016401	0.019	0.169	5.01E-28	cycling luminal
S100a5	1.03E-13	-0.144039045	0.229	0.38	1.58E-09	cycling luminal
Gyg	2.48E-16	-0.144079403	0.191	0.356	3.81E-12	cycling luminal
Fam32a	6.26E-10	-0.144603817	0.562	0.67	9.61E-06	cycling luminal
Pcbp4	3.05E-31	-0.14499076	0.03	0.189	4.69E-27	cycling luminal
Ensa	1.46E-11	-0.145012771	0.306	0.444	2.24E-07	cycling luminal
Chn1	1.68E-30	-0.145070981	0.031	0.187	2.58E-26	cycling luminal
Csta1	6.33E-29	-0.145151054	0.032	0.183	9.72E-25	cycling luminal
Scamp5	3.29E-14	-0.145172866	0.34	0.515	5.06E-10	cycling luminal
2810004N23Rik	1.93E-14	-0.145423872	0.223	0.378	2.97E-10	cycling luminal
Ccdc167	1.08E-15	-0.145489372	0.222	0.39	1.66E-11	cycling luminal
Sp6	6.84E-23	-0.145757085	0.071	0.225	1.05E-18	cycling luminal
1500011K16Rik	7.11E-11	-0.145946068	0.377	0.507	1.09E-06	cycling luminal
Ppl	4.14E-11	-0.146034836	0.306	0.443	6.36E-07	cycling luminal
Ndufb5	3.18E-11	-0.146189861	0.923	0.949	4.89E-07	cycling luminal
Atp5c1	2.71E-12	-0.146198365	0.975	0.975	4.16E-08	cycling luminal
Commd8	3.60E-15	-0.146269847	0.273	0.444	5.53E-11	cycling luminal
Uqcc3	1.26E-08	-0.146335993	0.572	0.67	0.000193556	cycling luminal
Tuba8	2.65E-24	-0.14636432	0.077	0.241	4.06E-20	cycling luminal
Chd3	8.15E-13	-0.14643074	0.425	0.586	1.25E-08	cycling luminal
Ttc39a	2.28E-25	-0.146626116	0.058	0.216	3.50E-21	cycling luminal
Polb	3.00E-13	-0.146637683	0.278	0.434	4.61E-09	cycling luminal
Dhcr7	3.57E-23	-0.14668344	0.069	0.224	5.47E-19	cycling luminal
Aco2	7.03E-12	-0.146750575	0.397	0.546	1.08E-07	cycling luminal
Arpc5	2.15E-12	-0.146882207	0.599	0.733	3.30E-08	cycling luminal
Aacs	1.84E-27	-0.146952764	0.05	0.211	2.83E-23	cycling luminal
Nme4	4.99E-18	-0.147025262	0.202	0.382	7.66E-14	cycling luminal
Fuom	3.75E-12	-0.1472242	0.549	0.683	5.76E-08	cycling luminal
Tbc1d9	7.84E-19	-0.147236612	0.12	0.278	1.20E-14	cycling luminal
Atxn10	1.90E-12	-0.147252471	0.504	0.647	2.92E-08	cycling luminal
Rabggtb	6.53E-12	-0.147417195	0.345	0.482	1.00E-07	cycling luminal
Idh3b	5.17E-12	-0.147560249	0.376	0.518	7.93E-08	cycling luminal
Rhobtb1	4.81E-28	-0.14800347	0.04	0.195	7.39E-24	cycling luminal
Taf6l	1.94E-09	-0.148130983	0.615	0.708	2.98E-05	cycling luminal
Psmc3	2.14E-10	-0.148342756	0.488	0.615	3.28E-06	cycling luminal
Aurkaip1	7.78E-12	-0.148870859	0.722	0.803	1.19E-07	cycling luminal
Npdc1	1.42E-17	-0.148981373	0.191	0.363	2.18E-13	cycling luminal
Pop4	3.09E-16	-0.149728273	0.224	0.393	4.74E-12	cycling luminal
Emc8	1.05E-13	-0.149733435	0.318	0.48	1.62E-09	cycling luminal
Rufy3	3.40E-25	-0.149748418	0.072	0.238	5.21E-21	cycling luminal
D730003I15Rik	1.11E-23	-0.149842413	0.084	0.249	1.70E-19	cycling luminal
Adtrp	4.08E-19	-0.149855557	0.121	0.28	6.26E-15	cycling luminal
Zdhhc12	3.42E-21	-0.149855557	0.126	0.299	5.24E-17	cycling luminal
2-Mar	7.97E-12	-0.149947325	0.352	0.494	1.22E-07	cycling luminal
Kcnj15	2.78E-31	-0.150297265	0.013	0.151	4.27E-27	cycling luminal
Bod1	6.98E-11	-0.150575513	0.512	0.645	1.07E-06	cycling luminal
C1qtnf4	4.81E-13	-0.150687553	0.291	0.447	7.39E-09	cycling luminal
Tbx2	1.72E-10	-0.150830205	0.423	0.553	2.65E-06	cycling luminal
Amt	3.37E-17	-0.151110736	0.094	0.231	5.18E-13	cycling luminal
Chmp2b	2.02E-11	-0.151118037	0.439	0.57	3.10E-07	cycling luminal
2510046G10Rik	1.35E-20	-0.151139041	0.136	0.309	2.08E-16	cycling luminal
Tomm7	1.40E-11	-0.151309272	0.967	0.991	2.15E-07	cycling luminal
Hid1	5.26E-28	-0.151368895	0.057	0.225	8.07E-24	cycling luminal
Atp6v0d1	2.19E-12	-0.151474024	0.341	0.485	3.36E-08	cycling luminal
Cmpk1	1.54E-10	-0.151843658	0.497	0.617	2.36E-06	cycling luminal
Dusp19	5.38E-18	-0.15218909	0.16	0.323	8.26E-14	cycling luminal
Chmp5	1.94E-12	-0.152211451	0.477	0.623	2.98E-08	cycling luminal
Snrpn	4.35E-25	-0.152283322	0.088	0.263	6.67E-21	cycling luminal
Zfp667	3.33E-25	-0.152358138	0.08	0.252	5.11E-21	cycling luminal
Synrg	1.54E-20	-0.15264852	0.147	0.324	2.37E-16	cycling luminal
Gatad1	1.02E-11	-0.152742001	0.495	0.625	1.57E-07	cycling luminal
Fen1	1.03E-18	-0.15377615	0.168	0.339	1.58E-14	cycling luminal
Irf7	1.07E-15	-0.153879707	0.09	0.216	1.64E-11	cycling luminal
Comt	1.19E-10	-0.153945464	0.576	0.687	1.83E-06	cycling luminal
Myo5a	1.94E-21	-0.153987379	0.13	0.306	2.98E-17	cycling luminal
Tdrp	2.08E-20	-0.154205281	0.123	0.29	3.20E-16	cycling luminal
Chd3os	6.63E-23	-0.15457941	0.083	0.245	1.02E-18	cycling luminal
Jtb	3.07E-12	-0.154638021	0.462	0.611	4.71E-08	cycling luminal
Atp5d	2.54E-18	-0.154647114	0.974	0.987	3.89E-14	cycling luminal
Polr2l	2.56E-10	-0.155054105	0.367	0.498	3.93E-06	cycling luminal
Ppcs	1.70E-21	-0.155107454	0.118	0.287	2.61E-17	cycling luminal
Mtmr4	1.27E-23	-0.15517867	0.093	0.263	1.95E-19	cycling luminal
Surf4	8.69E-15	-0.155202536	0.375	0.548	1.33E-10	cycling luminal
Rnf150	3.44E-25	-0.155698287	0.068	0.231	5.27E-21	cycling luminal
Arpc3	1.04E-12	-0.155780124	0.747	0.861	1.60E-08	cycling luminal
Sc5d	7.24E-17	-0.156077647	0.168	0.328	1.11E-12	cycling luminal
Ndufb7	4.00E-14	-0.15619363	0.858	0.93	6.14E-10	cycling luminal
5-Sep	1.98E-38	-0.156351297	0.015	0.184	3.03E-34	cycling luminal
Ndufa2	7.45E-19	-0.15641415	0.997	1	1.14E-14	cycling luminal
Arhgef18	3.15E-18	-0.15660578	0.169	0.336	4.84E-14	cycling luminal
Esrp2	2.55E-17	-0.156845991	0.173	0.336	3.92E-13	cycling luminal
Zcchc17	1.19E-13	-0.15687821	0.371	0.537	1.82E-09	cycling luminal
Sqle	6.15E-18	-0.156965522	0.162	0.328	9.44E-14	cycling luminal
Mtch1	1.41E-13	-0.157316262	0.616	0.757	2.17E-09	cycling luminal
Dbt	5.74E-26	-0.157343388	0.077	0.248	8.82E-22	cycling luminal
Ran	1.69E-12	-0.157446255	0.965	0.98	2.59E-08	cycling luminal
Lrrc8e	1.72E-19	-0.157612321	0.15	0.32	2.65E-15	cycling luminal
Ypel1	1.22E-34	-0.157733276	0.032	0.206	1.87E-30	cycling luminal
Mrps36	7.97E-14	-0.157819703	0.471	0.629	1.22E-09	cycling luminal
Btf3l4	3.15E-12	-0.15788993	0.51	0.66	4.84E-08	cycling luminal
Dcaf11	1.28E-15	-0.158326892	0.263	0.43	1.96E-11	cycling luminal
Nhsl1	8.40E-21	-0.158352433	0.124	0.292	1.29E-16	cycling luminal
Vps51	1.32E-19	-0.158398794	0.145	0.315	2.03E-15	cycling luminal
Efhd2	2.33E-15	-0.15864669	0.264	0.428	3.57E-11	cycling luminal
Ly6g6e	1.02E-35	-0.158694353	0.021	0.186	1.57E-31	cycling luminal
2010107E04Rik	7.09E-10	-0.158729292	0.908	0.916	1.09E-05	cycling luminal
Epha1	6.42E-22	-0.158914098	0.121	0.294	9.86E-18	cycling luminal
Mrpl12	5.87E-12	-0.159028893	0.614	0.736	9.02E-08	cycling luminal
Atp5h	2.15E-19	-0.159138023	0.99	0.989	3.31E-15	cycling luminal
Tmprss4	1.06E-28	-0.159261262	0.053	0.221	1.62E-24	cycling luminal
Pa2g4	6.88E-12	-0.159345747	0.549	0.685	1.06E-07	cycling luminal
Rnaseh2c	6.58E-09	-0.159499693	0.649	0.761	0.000100953	cycling luminal
Borcs8	3.84E-13	-0.159651165	0.411	0.569	5.90E-09	cycling luminal
Zdhhc4	7.40E-18	-0.159824982	0.238	0.418	1.14E-13	cycling luminal
Ndufb3	7.68E-13	-0.159914831	0.765	0.87	1.18E-08	cycling luminal
Slc25a11	2.92E-13	-0.160132769	0.391	0.543	4.48E-09	cycling luminal
Cox8a	9.57E-28	-0.160144624	1	1	1.47E-23	cycling luminal
Vsig10	2.61E-17	-0.160355387	0.217	0.391	4.00E-13	cycling luminal
Mcm6	8.14E-19	-0.160459603	0.246	0.44	1.25E-14	cycling luminal
Cdkn2b	1.51E-15	-0.160954437	0.206	0.366	2.32E-11	cycling luminal
Cope	2.39E-12	-0.161249656	0.495	0.633	3.66E-08	cycling luminal
1110032A03Rik	2.52E-15	-0.161327464	0.255	0.415	3.87E-11	cycling luminal
Tram1	6.71E-15	-0.161497368	0.417	0.583	1.03E-10	cycling luminal
Svbp	6.97E-11	-0.161646257	0.541	0.645	1.07E-06	cycling luminal
Tax1bp3	1.01E-11	-0.161704866	0.518	0.638	1.55E-07	cycling luminal
Sptlc3	1.02E-23	-0.161906536	0.1	0.274	1.57E-19	cycling luminal
Rab33b	3.69E-22	-0.161987421	0.123	0.299	5.67E-18	cycling luminal
Atp6v0a1	1.65E-16	-0.162071678	0.225	0.393	2.54E-12	cycling luminal
C130026I21Rik	6.84E-29	-0.16209819	0.042	0.201	1.05E-24	cycling luminal
Spire1	9.81E-31	-0.162107911	0.054	0.231	1.51E-26	cycling luminal
Smarca4	6.26E-13	-0.162177461	0.514	0.66	9.62E-09	cycling luminal
4930522L14Rik	7.24E-23	-0.162233869	0.15	0.34	1.11E-18	cycling luminal
Csk	5.67E-18	-0.162582808	0.201	0.375	8.71E-14	cycling luminal
Pwwp2b	5.82E-24	-0.162615304	0.112	0.292	8.93E-20	cycling luminal
Arfip1	2.91E-15	-0.162645146	0.253	0.413	4.47E-11	cycling luminal
Pomp	1.77E-12	-0.162871943	0.809	0.905	2.71E-08	cycling luminal
Nfe2l3	8.29E-19	-0.163120968	0.17	0.341	1.27E-14	cycling luminal
Sh3yl1	7.62E-18	-0.163216769	0.212	0.387	1.17E-13	cycling luminal
Ccne1	3.91E-24	-0.163740836	0.079	0.245	6.01E-20	cycling luminal
Kdelr2	1.66E-09	-0.164052471	0.558	0.66	2.55E-05	cycling luminal
Ptdss1	5.26E-19	-0.164098819	0.182	0.356	8.07E-15	cycling luminal
Epb41l4b	1.02E-19	-0.164291459	0.16	0.332	1.56E-15	cycling luminal
Psd4	6.81E-28	-0.164301338	0.073	0.251	1.04E-23	cycling luminal
Mlkl	9.85E-20	-0.164470438	0.183	0.363	1.51E-15	cycling luminal
Bnipl	3.37E-29	-0.164618775	0.064	0.241	5.17E-25	cycling luminal
Psmb7	9.86E-13	-0.164855402	0.547	0.677	1.51E-08	cycling luminal
D15Ertd621e	9.81E-15	-0.165008773	0.085	0.205	1.51E-10	cycling luminal
Galk1	1.46E-22	-0.16531631	0.124	0.301	2.25E-18	cycling luminal
2310035C23Rik	5.11E-16	-0.165701446	0.221	0.385	7.85E-12	cycling luminal
Lppos	4.74E-16	-0.165759587	0.273	0.445	7.28E-12	cycling luminal
Ift27	2.68E-18	-0.16583322	0.22	0.397	4.12E-14	cycling luminal
Pgap2	5.78E-16	-0.165898233	0.301	0.477	8.88E-12	cycling luminal
Urm1	1.01E-16	-0.166009186	0.272	0.446	1.56E-12	cycling luminal
Mfsd4	1.54E-27	-0.166184126	0.031	0.175	2.37E-23	cycling luminal
Tacc1	1.24E-25	-0.166339182	0.118	0.311	1.90E-21	cycling luminal
Extl1	4.32E-36	-0.166541536	0.037	0.222	6.64E-32	cycling luminal
Stra13	4.01E-07	-0.166617226	0.175	0.259	0.006159917	cycling luminal
E2f1	1.17E-21	-0.166931404	0.134	0.31	1.79E-17	cycling luminal
Fam220a	2.87E-12	-0.167123017	0.295	0.436	4.41E-08	cycling luminal
Eif4e2	1.59E-14	-0.167435786	0.569	0.705	2.44E-10	cycling luminal
Leprotl1	4.12E-17	-0.16748338	0.293	0.47	6.33E-13	cycling luminal
Mcm5	1.02E-19	-0.16772944	0.327	0.544	1.57E-15	cycling luminal
Sidt1	1.26E-22	-0.167779941	0.132	0.314	1.93E-18	cycling luminal
Nr2f6	2.73E-14	-0.167787052	0.46	0.615	4.20E-10	cycling luminal
AA986860	1.35E-18	-0.167948803	0.19	0.366	2.07E-14	cycling luminal
Rasgef1b	3.12E-15	-0.168029736	0.203	0.362	4.79E-11	cycling luminal
Nucb2	3.64E-30	-0.168203223	0.073	0.262	5.59E-26	cycling luminal
L3mbtl2	5.94E-28	-0.168626354	0.096	0.287	9.13E-24	cycling luminal
Blvra	1.05E-18	-0.168804629	0.223	0.405	1.62E-14	cycling luminal
Fam173b	2.59E-20	-0.168840388	0.203	0.391	3.98E-16	cycling luminal
Shank2	1.19E-41	-0.168915776	0.016	0.198	1.83E-37	cycling luminal
Rap1gap2	1.41E-34	-0.169292545	0.036	0.214	2.16E-30	cycling luminal
Gmfg	3.54E-27	-0.169483388	0.084	0.264	5.44E-23	cycling luminal
Cox7b	6.28E-13	-0.169546278	0.911	0.94	9.64E-09	cycling luminal
Tmem98	1.36E-23	-0.169678966	0.143	0.332	2.09E-19	cycling luminal
Zfp266	1.70E-15	-0.169762081	0.278	0.445	2.61E-11	cycling luminal
Rexo2	3.60E-12	-0.170025441	0.451	0.591	5.52E-08	cycling luminal
Srp9	4.22E-13	-0.170075074	0.858	0.913	6.48E-09	cycling luminal
Zfp787	2.53E-16	-0.170240251	0.295	0.468	3.89E-12	cycling luminal
Adssl1	5.02E-30	-0.170310419	0.067	0.249	7.70E-26	cycling luminal
Snhg18	1.35E-17	-0.170454141	0.232	0.408	2.07E-13	cycling luminal
Fam98c	5.74E-24	-0.170540723	0.164	0.364	8.81E-20	cycling luminal
Fam78b	8.87E-41	-0.170540723	0.011	0.182	1.36E-36	cycling luminal
Nelfe	5.67E-16	-0.170597623	0.376	0.554	8.70E-12	cycling luminal
Aup1	1.56E-15	-0.170918075	0.406	0.571	2.40E-11	cycling luminal
Mrs2	5.78E-27	-0.171165522	0.108	0.3	8.87E-23	cycling luminal
Sub1	4.03E-14	-0.171216627	0.92	0.97	6.18E-10	cycling luminal
Mrpl9	1.61E-14	-0.171374343	0.352	0.515	2.47E-10	cycling luminal
Snapin	1.82E-18	-0.17139329	0.262	0.445	2.80E-14	cycling luminal
Bace2	2.77E-16	-0.171549018	0.411	0.593	4.25E-12	cycling luminal
Rnf144b	1.08E-15	-0.171590311	0.302	0.472	1.65E-11	cycling luminal
Tjp3	3.82E-22	-0.17170289	0.156	0.341	5.87E-18	cycling luminal
Mvb12a	5.64E-16	-0.171829184	0.454	0.622	8.66E-12	cycling luminal
Arpc4	2.51E-15	-0.171996724	0.492	0.655	3.86E-11	cycling luminal
Mboat1	3.27E-20	-0.172099137	0.205	0.392	5.02E-16	cycling luminal
Dpm3	4.36E-13	-0.17217443	0.661	0.79	6.69E-09	cycling luminal
Galnt16	1.04E-29	-0.172487006	0.067	0.251	1.60E-25	cycling luminal
Cyb561	1.18E-17	-0.172559345	0.273	0.453	1.82E-13	cycling luminal
Amn	3.63E-41	-0.172619506	0.014	0.19	5.57E-37	cycling luminal
Myl12b	1.08E-10	-0.173077853	0.731	0.841	1.66E-06	cycling luminal
Adh7	1.21E-14	-0.173229346	0.26	0.421	1.85E-10	cycling luminal
Abhd17a	1.15E-15	-0.173345042	0.354	0.521	1.76E-11	cycling luminal
Mrps23	2.42E-16	-0.173462578	0.404	0.571	3.71E-12	cycling luminal
Fuca2	1.49E-17	-0.174112361	0.273	0.449	2.29E-13	cycling luminal
Hexa	2.91E-18	-0.174139958	0.253	0.433	4.47E-14	cycling luminal
Stx12	9.59E-17	-0.174275669	0.436	0.611	1.47E-12	cycling luminal
Zfp706	3.88E-16	-0.174322442	0.898	0.949	5.95E-12	cycling luminal
Pin1	1.08E-12	-0.174558069	0.521	0.646	1.65E-08	cycling luminal
Coa4	3.21E-26	-0.174635434	0.125	0.321	4.93E-22	cycling luminal
Tmem14c	5.78E-12	-0.174682835	0.569	0.697	8.87E-08	cycling luminal
Sdf2l1	4.02E-22	-0.174861342	0.185	0.378	6.17E-18	cycling luminal
Minos1	1.53E-15	-0.175026271	0.922	0.955	2.35E-11	cycling luminal
Derl1	6.92E-16	-0.175068488	0.482	0.649	1.06E-11	cycling luminal
Tmem219	4.92E-14	-0.175083907	0.374	0.526	7.56E-10	cycling luminal
Golt1b	3.94E-17	-0.17510962	0.229	0.395	6.06E-13	cycling luminal
Ckap4	1.91E-17	-0.175115267	0.369	0.559	2.93E-13	cycling luminal
Mthfd2	1.39E-29	-0.175262209	0.103	0.306	2.13E-25	cycling luminal
Aktip	2.05E-21	-0.175414096	0.222	0.42	3.14E-17	cycling luminal
Emc3	4.63E-16	-0.175497878	0.321	0.49	7.11E-12	cycling luminal
Mien1	2.67E-12	-0.175971287	0.624	0.721	4.10E-08	cycling luminal
Tk1	1.88E-17	-0.176335673	0.428	0.628	2.89E-13	cycling luminal
Gorasp1	7.42E-28	-0.176654833	0.086	0.269	1.14E-23	cycling luminal
Nudt19	2.83E-25	-0.176781471	0.161	0.366	4.34E-21	cycling luminal
Lig1	3.74E-17	-0.17684814	0.485	0.684	5.74E-13	cycling luminal
P4hb	7.88E-16	-0.177599187	0.742	0.866	1.21E-11	cycling luminal
Cox6a1	2.58E-08	-0.177796003	0.957	0.947	0.000396171	cycling luminal
Ebp	5.80E-20	-0.178105098	0.317	0.517	8.91E-16	cycling luminal
Acly	1.23E-15	-0.178158784	0.364	0.525	1.89E-11	cycling luminal
Psapl1	1.39E-18	-0.178578856	0.172	0.341	2.13E-14	cycling luminal
Mrpl42	3.79E-15	-0.178724017	0.703	0.81	5.82E-11	cycling luminal
Leprot	9.63E-17	-0.178790878	0.324	0.5	1.48E-12	cycling luminal
Pkig	2.43E-12	-0.179050352	0.406	0.538	3.73E-08	cycling luminal
Ralgapa2	2.61E-18	-0.179081761	0.242	0.421	4.00E-14	cycling luminal
Ap3s1	3.42E-14	-0.179231298	0.373	0.523	5.25E-10	cycling luminal
Pdha1	1.93E-16	-0.179517879	0.414	0.582	2.97E-12	cycling luminal
Spata6	9.68E-32	-0.179714968	0.09	0.295	1.49E-27	cycling luminal
Ccm2	1.93E-18	-0.179826714	0.284	0.469	2.96E-14	cycling luminal
Serhl	3.43E-21	-0.179863257	0.28	0.483	5.27E-17	cycling luminal
Hsd17b10	1.54E-15	-0.180603296	0.516	0.668	2.36E-11	cycling luminal
Ptdss2	2.17E-28	-0.18067705	0.11	0.309	3.33E-24	cycling luminal
Dctpp1	8.07E-14	-0.180764324	0.582	0.725	1.24E-09	cycling luminal
Auh	2.55E-19	-0.181179185	0.267	0.453	3.91E-15	cycling luminal
Parl	1.37E-16	-0.181342469	0.322	0.494	2.11E-12	cycling luminal
Cyb5r1	1.03E-25	-0.181383027	0.141	0.339	1.57E-21	cycling luminal
Mrpl49	4.68E-20	-0.18143461	0.258	0.452	7.18E-16	cycling luminal
Hspa8	2.31E-19	-0.18148971	0.995	0.997	3.54E-15	cycling luminal
Sdf2	2.68E-18	-0.181585576	0.397	0.583	4.11E-14	cycling luminal
Shisa9	8.97E-41	-0.181671129	0.025	0.213	1.38E-36	cycling luminal
Ergic1	3.49E-15	-0.181710271	0.582	0.726	5.36E-11	cycling luminal
Zfp932	4.01E-31	-0.18178766	0.081	0.277	6.16E-27	cycling luminal
Mpdu1	2.16E-18	-0.181814145	0.331	0.517	3.32E-14	cycling luminal
Kctd1	9.14E-20	-0.182414579	0.301	0.498	1.40E-15	cycling luminal
Prorsd1	7.26E-30	-0.182448493	0.118	0.33	1.11E-25	cycling luminal
Il18	2.01E-32	-0.182481746	0.04	0.211	3.09E-28	cycling luminal
Slc14a1	1.81E-13	-0.182482999	0.562	0.706	2.78E-09	cycling luminal
Dab1	2.36E-44	-0.182516182	0.023	0.222	3.63E-40	cycling luminal
Epn3	4.72E-21	-0.182577556	0.217	0.41	7.24E-17	cycling luminal
Cox7a1	2.36E-36	-0.182622176	0.057	0.261	3.63E-32	cycling luminal
Fam173a	1.30E-17	-0.182701373	0.55	0.724	1.99E-13	cycling luminal
Ubb	8.52E-17	-0.182749471	0.994	1	1.31E-12	cycling luminal
Gpat4	2.83E-21	-0.182785092	0.188	0.374	4.35E-17	cycling luminal
Gcnt3	5.61E-40	-0.182874078	0.029	0.22	8.61E-36	cycling luminal
Tmod3	1.00E-18	-0.182954368	0.33	0.52	1.54E-14	cycling luminal
Vdac1	6.56E-16	-0.183051084	0.71	0.838	1.01E-11	cycling luminal
Entpd6	5.15E-28	-0.183051084	0.119	0.322	7.91E-24	cycling luminal
Cab39l	2.08E-17	-0.183266578	0.381	0.564	3.20E-13	cycling luminal
Banf1	1.34E-16	-0.183440917	0.614	0.767	2.06E-12	cycling luminal
Rtn3	1.97E-17	-0.184957663	0.535	0.703	3.02E-13	cycling luminal
Slc44a2	3.86E-18	-0.184985831	0.254	0.432	5.93E-14	cycling luminal
9230102O04Rik	1.04E-13	-0.185089201	0.379	0.525	1.59E-09	cycling luminal
Auts2	3.91E-15	-0.185109839	0.345	0.51	6.00E-11	cycling luminal
2610001J05Rik	4.12E-14	-0.185213832	0.634	0.743	6.33E-10	cycling luminal
H2-Eb1	1.02E-18	-0.185780475	0.119	0.272	1.57E-14	cycling luminal
Med9	1.28E-18	-0.185923063	0.361	0.548	1.96E-14	cycling luminal
Tkt	2.45E-16	-0.185985789	0.739	0.843	3.76E-12	cycling luminal
0610012G03Rik	1.87E-16	-0.186080331	0.707	0.834	2.87E-12	cycling luminal
Timm8b	3.41E-15	-0.186114569	0.727	0.823	5.23E-11	cycling luminal
Cfl2	3.33E-17	-0.186639218	0.43	0.601	5.11E-13	cycling luminal
Gins2	6.47E-23	-0.18714107	0.272	0.489	9.94E-19	cycling luminal
Rwdd1	6.67E-16	-0.187343478	0.553	0.692	1.02E-11	cycling luminal
Tm7sf2	5.91E-42	-0.187550232	0.03	0.229	9.08E-38	cycling luminal
Htatip2	1.94E-15	-0.187767219	0.523	0.669	2.98E-11	cycling luminal
Sec61g	1.34E-22	-0.188021912	0.985	0.994	2.05E-18	cycling luminal
Tcta	1.09E-23	-0.188441933	0.164	0.359	1.67E-19	cycling luminal
Gabarap	2.51E-22	-0.188830441	0.96	0.984	3.85E-18	cycling luminal
Ap1m2	7.87E-23	-0.189745048	0.243	0.451	1.21E-18	cycling luminal
Arpp19	5.86E-20	-0.18993405	0.964	0.986	8.99E-16	cycling luminal
Ctse	1.01E-15	-0.190055863	0.528	0.695	1.55E-11	cycling luminal
Lage3	4.81E-18	-0.190160119	0.703	0.848	7.38E-14	cycling luminal
Naa38	1.60E-16	-0.190261646	0.803	0.893	2.46E-12	cycling luminal
Capn5	4.37E-16	-0.190438981	0.38	0.54	6.70E-12	cycling luminal
Myo5b	2.13E-31	-0.190444609	0.115	0.331	3.27E-27	cycling luminal
Arl2bp	2.24E-18	-0.191205897	0.548	0.717	3.44E-14	cycling luminal
Slc29a1	2.34E-33	-0.191230917	0.075	0.276	3.59E-29	cycling luminal
Ndufa13	9.90E-14	-0.191248166	0.94	0.959	1.52E-09	cycling luminal
Mvk	2.21E-27	-0.191274064	0.173	0.392	3.39E-23	cycling luminal
Abhd5	2.38E-24	-0.191485563	0.205	0.411	3.65E-20	cycling luminal
Ubl4a	3.85E-16	-0.191495558	0.582	0.737	5.91E-12	cycling luminal
Kif1c	9.29E-22	-0.19164445	0.369	0.582	1.43E-17	cycling luminal
Prkar2a	8.07E-21	-0.191728919	0.304	0.514	1.24E-16	cycling luminal
Gls	3.50E-16	-0.191790562	0.208	0.363	5.38E-12	cycling luminal
Mpv17l2	2.21E-21	-0.19205548	0.295	0.5	3.39E-17	cycling luminal
Suclg2	3.04E-19	-0.192350063	0.387	0.578	4.66E-15	cycling luminal
Gcnt1	3.72E-20	-0.192499499	0.17	0.348	5.71E-16	cycling luminal
Sdhaf1	2.77E-25	-0.192843042	0.256	0.485	4.25E-21	cycling luminal
Mapk13	1.40E-18	-0.192921846	0.536	0.71	2.16E-14	cycling luminal
Tmem160	6.20E-16	-0.192978119	0.599	0.738	9.51E-12	cycling luminal
Tmem141	8.52E-23	-0.19300881	0.203	0.399	1.31E-18	cycling luminal
Prss8	4.39E-25	-0.193016497	0.178	0.382	6.74E-21	cycling luminal
Cisd2	4.10E-16	-0.193086722	0.531	0.694	6.30E-12	cycling luminal
Hmox1	2.85E-18	-0.193527925	0.24	0.416	4.37E-14	cycling luminal
Ksr2	2.15E-47	-0.193585217	0.02	0.226	3.30E-43	cycling luminal
0610007P14Rik	4.21E-12	-0.193702752	0.114	0.224	6.47E-08	cycling luminal
Cox5b	7.72E-24	-0.193862001	0.988	0.997	1.18E-19	cycling luminal
Pde3b	1.23E-33	-0.194037503	0.096	0.313	1.90E-29	cycling luminal
Slc40a1	6.72E-28	-0.194191628	0.136	0.344	1.03E-23	cycling luminal
Tst	3.91E-26	-0.194216849	0.182	0.397	6.00E-22	cycling luminal
Tfrc	4.80E-27	-0.194358155	0.082	0.26	7.37E-23	cycling luminal
Shmt2	6.11E-33	-0.194924305	0.101	0.316	9.37E-29	cycling luminal
Fam136a	2.31E-23	-0.194936692	0.227	0.433	3.55E-19	cycling luminal
Tmem9b	6.92E-24	-0.195449093	0.307	0.529	1.06E-19	cycling luminal
Ppil1	2.40E-20	-0.195546942	0.307	0.506	3.69E-16	cycling luminal
Syce2	2.33E-25	-0.195883903	0.257	0.485	3.57E-21	cycling luminal
Tmem248	3.61E-19	-0.196607252	0.314	0.501	5.55E-15	cycling luminal
Srp14	4.84E-17	-0.196790932	0.735	0.848	7.43E-13	cycling luminal
Rnf5	8.82E-18	-0.197670749	0.397	0.576	1.35E-13	cycling luminal
Cyp4f15	9.46E-27	-0.197685492	0.098	0.283	1.45E-22	cycling luminal
Hsd17b14	2.25E-19	-0.197695973	0.39	0.589	3.45E-15	cycling luminal
Shisa5	6.43E-18	-0.197708242	0.461	0.63	9.88E-14	cycling luminal
Atp6v1g1	2.53E-16	-0.198236918	0.776	0.877	3.88E-12	cycling luminal
Cep290	1.58E-22	-0.19846774	0.218	0.417	2.42E-18	cycling luminal
1110008L16Rik	1.95E-30	-0.199078286	0.124	0.337	2.99E-26	cycling luminal
Btf3	3.80E-24	-0.19930914	0.996	0.999	5.83E-20	cycling luminal
Stt3b	1.08E-18	-0.199378972	0.382	0.563	1.66E-14	cycling luminal
Prap1	1.49E-33	-0.19966235	0.089	0.3	2.29E-29	cycling luminal
Mrpl55	3.65E-21	-0.199739727	0.404	0.608	5.61E-17	cycling luminal
Trappc6a	1.01E-17	-0.199886889	0.668	0.792	1.54E-13	cycling luminal
Csnk2b	2.53E-18	-0.200030394	0.577	0.741	3.88E-14	cycling luminal
Nrm	5.57E-25	-0.200516182	0.405	0.657	8.55E-21	cycling luminal
Eif2b1	1.86E-32	-0.200551091	0.144	0.376	2.86E-28	cycling luminal
Gfer	6.89E-16	-0.200879023	0.706	0.821	1.06E-11	cycling luminal
Triap1	9.39E-24	-0.200956441	0.218	0.425	1.44E-19	cycling luminal
F8a	5.26E-27	-0.20106959	0.221	0.448	8.07E-23	cycling luminal
Snhg20	2.76E-31	-0.201120692	0.106	0.315	4.24E-27	cycling luminal
Haus1	2.40E-29	-0.201187508	0.186	0.415	3.68E-25	cycling luminal
Wwc1	5.44E-26	-0.201210983	0.182	0.394	8.36E-22	cycling luminal
Ttc1	5.55E-24	-0.201226613	0.232	0.443	8.53E-20	cycling luminal
Pdap1	4.34E-15	-0.201660631	0.627	0.746	6.67E-11	cycling luminal
Mrpl17	1.47E-20	-0.201959507	0.593	0.769	2.25E-16	cycling luminal
Ttc36	8.48E-20	-0.202762579	0.153	0.321	1.30E-15	cycling luminal
2310061I04Rik	2.45E-32	-0.202808217	0.167	0.406	3.77E-28	cycling luminal
Slc27a4	1.38E-31	-0.203108226	0.143	0.371	2.11E-27	cycling luminal
Cox6b1	8.47E-25	-0.203953497	0.994	1	1.30E-20	cycling luminal
Nap1l1	2.22E-17	-0.204365899	0.69	0.84	3.41E-13	cycling luminal
Slc9a4	1.57E-54	-0.204392133	0.01	0.228	2.41E-50	cycling luminal
Mycl	1.96E-18	-0.204498465	0.296	0.471	3.01E-14	cycling luminal
Ttr	1.27E-32	-0.20469026	0.019	0.17	1.96E-28	cycling luminal
Nrarp	2.49E-18	-0.204973028	0.335	0.522	3.82E-14	cycling luminal
Pgap1	6.67E-22	-0.206449968	0.231	0.424	1.02E-17	cycling luminal
Alcam	9.77E-19	-0.206619231	0.356	0.544	1.50E-14	cycling luminal
Psen1	9.26E-29	-0.206697067	0.182	0.41	1.42E-24	cycling luminal
Max	3.63E-22	-0.207434128	0.36	0.559	5.58E-18	cycling luminal
Htra3	2.29E-46	-0.207829424	0.036	0.257	3.52E-42	cycling luminal
Nudt5	8.12E-26	-0.208124722	0.387	0.63	1.25E-21	cycling luminal
Dkkl1	8.24E-51	-0.208246688	0.016	0.23	1.26E-46	cycling luminal
Txn2	1.21E-19	-0.208511343	0.624	0.782	1.86E-15	cycling luminal
Sprr2a1	1.33E-30	-0.208584386	0.103	0.307	2.05E-26	cycling luminal
2610524H06Rik	3.55E-29	-0.209031992	0.256	0.501	5.45E-25	cycling luminal
Ildr1	1.31E-25	-0.209054522	0.222	0.438	2.01E-21	cycling luminal
Rnf181	1.76E-21	-0.209079834	0.438	0.636	2.70E-17	cycling luminal
8-Sep	2.71E-25	-0.209080664	0.257	0.474	4.15E-21	cycling luminal
Car2	1.59E-33	-0.20940441	0.133	0.367	2.44E-29	cycling luminal
Grhl3	7.08E-20	-0.209518893	0.39	0.594	1.09E-15	cycling luminal
Tff1	5.78E-22	-0.209745785	0.04	0.168	8.88E-18	cycling luminal
Pebp1	3.50E-26	-0.210044322	0.979	0.991	5.38E-22	cycling luminal
Dynll2	1.68E-19	-0.210281541	0.857	0.933	2.58E-15	cycling luminal
Pet100	2.94E-13	-0.210323177	0.477	0.592	4.52E-09	cycling luminal
Sf3b5	7.01E-20	-0.210368508	0.816	0.92	1.08E-15	cycling luminal
Mmgt2	6.32E-32	-0.210386314	0.142	0.371	9.70E-28	cycling luminal
Abhd14b	3.25E-26	-0.210466389	0.191	0.4	5.00E-22	cycling luminal
Fdft1	7.16E-27	-0.210866697	0.215	0.432	1.10E-22	cycling luminal
Atp6v1d	7.49E-21	-0.21115461	0.496	0.686	1.15E-16	cycling luminal
Tmem33	1.17E-24	-0.211666651	0.283	0.499	1.79E-20	cycling luminal
Mvd	3.86E-40	-0.213021189	0.073	0.3	5.93E-36	cycling luminal
Rassf7	7.24E-26	-0.213149116	0.269	0.497	1.11E-21	cycling luminal
Creb3l2	1.65E-26	-0.213370092	0.212	0.432	2.53E-22	cycling luminal
Creg1	4.98E-11	-0.213402548	0.48	0.58	7.64E-07	cycling luminal
Coa5	7.04E-24	-0.213467135	0.312	0.518	1.08E-19	cycling luminal
Gm5617	1.77E-19	-0.213481242	0.413	0.594	2.72E-15	cycling luminal
Mgat3	5.45E-26	-0.213645144	0.187	0.395	8.37E-22	cycling luminal
Polg	1.15E-16	-0.213665539	0.232	0.39	1.77E-12	cycling luminal
Suds3	1.65E-19	-0.214333077	0.543	0.705	2.54E-15	cycling luminal
Pkn2	9.01E-17	-0.214344903	0.459	0.631	1.38E-12	cycling luminal
Acat2	1.13E-33	-0.214884847	0.134	0.363	1.74E-29	cycling luminal
Endod1	6.48E-25	-0.215136228	0.194	0.397	9.95E-21	cycling luminal
Fgfr1op2	9.65E-23	-0.21516551	0.518	0.72	1.48E-18	cycling luminal
Nsdhl	9.37E-41	-0.215663799	0.075	0.306	1.44E-36	cycling luminal
Uqcr11	6.33E-26	-0.21588081	0.978	0.999	9.71E-22	cycling luminal
Cyp51	5.17E-37	-0.215974527	0.089	0.314	7.93E-33	cycling luminal
Commd6	2.34E-20	-0.216416778	0.351	0.54	3.58E-16	cycling luminal
Them6	9.89E-29	-0.216527014	0.175	0.397	1.52E-24	cycling luminal
Mrpl14	6.63E-27	-0.217296499	0.892	0.947	1.02E-22	cycling luminal
Vat1	1.18E-19	-0.217606133	0.532	0.698	1.81E-15	cycling luminal
Tcf19	2.27E-26	-0.217636464	0.234	0.46	3.49E-22	cycling luminal
Bmp7	2.58E-24	-0.217901428	0.309	0.524	3.96E-20	cycling luminal
Smim5	1.74E-42	-0.217964183	0.057	0.282	2.67E-38	cycling luminal
Gm11837	1.61E-41	-0.218142404	0.067	0.297	2.47E-37	cycling luminal
Epb41	5.06E-31	-0.218492012	0.158	0.383	7.76E-27	cycling luminal
Anapc15	5.25E-22	-0.218945079	0.45	0.651	8.06E-18	cycling luminal
Insig1	9.50E-36	-0.219113033	0.075	0.285	1.46E-31	cycling luminal
Tmem183a	1.49E-20	-0.219186666	0.417	0.589	2.29E-16	cycling luminal
Aak1	1.45E-32	-0.21960868	0.177	0.42	2.22E-28	cycling luminal
Sdr42e1	1.16E-36	-0.219611174	0.111	0.347	1.78E-32	cycling luminal
Gstt3	6.71E-25	-0.219950502	0.401	0.623	1.03E-20	cycling luminal
Pfn2	1.79E-23	-0.220898108	0.331	0.545	2.75E-19	cycling luminal
BC004004	2.16E-27	-0.221009668	0.356	0.59	3.31E-23	cycling luminal
Phyh	8.83E-27	-0.221227047	0.192	0.402	1.36E-22	cycling luminal
Pkm	1.53E-32	-0.221289592	0.959	0.986	2.35E-28	cycling luminal
Srd5a1	1.63E-21	-0.221806836	0.489	0.684	2.50E-17	cycling luminal
4930452B06Rik	1.18E-33	-0.222018729	0.189	0.439	1.81E-29	cycling luminal
Arhgdib	3.02E-28	-0.222343213	0.293	0.532	4.64E-24	cycling luminal
Arl6ip4	3.24E-25	-0.223173179	0.445	0.66	4.97E-21	cycling luminal
Bspry	5.70E-30	-0.223220506	0.231	0.472	8.76E-26	cycling luminal
Fa2h	1.45E-32	-0.223492054	0.184	0.425	2.22E-28	cycling luminal
Lpcat4	8.92E-40	-0.223657897	0.105	0.351	1.37E-35	cycling luminal
Tomm22	3.30E-23	-0.224040633	0.787	0.922	5.07E-19	cycling luminal
Pole3	9.77E-24	-0.224050447	0.49	0.693	1.50E-19	cycling luminal
Cpox	1.53E-22	-0.225364542	0.334	0.539	2.35E-18	cycling luminal
Nbeal1	6.20E-22	-0.225377102	0.338	0.537	9.53E-18	cycling luminal
Ube2r2	1.54E-21	-0.225860094	0.593	0.762	2.37E-17	cycling luminal
Mbnl3	8.54E-36	-0.226955245	0.119	0.349	1.31E-31	cycling luminal
Bag1	1.90E-22	-0.227492785	0.874	0.922	2.92E-18	cycling luminal
Trappc1	2.53E-24	-0.227633247	0.397	0.608	3.89E-20	cycling luminal
Vsig2	8.79E-14	-0.227928881	0.686	0.776	1.35E-09	cycling luminal
2010300C02Rik	2.31E-51	-0.228359957	0.046	0.295	3.54E-47	cycling luminal
Ptrh2	6.57E-28	-0.229061539	0.265	0.497	1.01E-23	cycling luminal
Tmprss11a	8.57E-47	-0.229247213	0.052	0.289	1.32E-42	cycling luminal
Trappc5	4.81E-27	-0.229727828	0.262	0.48	7.39E-23	cycling luminal
Crb3	1.74E-23	-0.230227043	0.48	0.672	2.67E-19	cycling luminal
Myeov2	0.003399854	-0.230495051	0.294	0.324	1	cycling luminal
S100a13	1.35E-25	-0.230498967	0.277	0.502	2.07E-21	cycling luminal
Eif2s2	2.57E-29	-0.230702296	0.859	0.944	3.95E-25	cycling luminal
Gpr137b	9.74E-40	-0.231030547	0.119	0.368	1.50E-35	cycling luminal
Bst2	4.35E-29	-0.231841249	0.208	0.436	6.67E-25	cycling luminal
Tyro3	4.60E-38	-0.231841249	0.119	0.361	7.06E-34	cycling luminal
Lsm3	2.50E-20	-0.23229343	0.618	0.767	3.83E-16	cycling luminal
Abhd12	9.25E-23	-0.232302397	0.606	0.775	1.42E-18	cycling luminal
Prr15l	4.80E-54	-0.23271423	0.041	0.294	7.36E-50	cycling luminal
Ssr4	9.08E-34	-0.233193514	0.936	0.979	1.39E-29	cycling luminal
Fam183b	2.59E-59	-0.233630158	0.018	0.263	3.98E-55	cycling luminal
Hint3	2.93E-27	-0.23503308	0.335	0.564	4.49E-23	cycling luminal
Bglap2	1.11E-39	-0.23532254	0.036	0.232	1.71E-35	cycling luminal
Bri3bp	3.62E-33	-0.235568424	0.201	0.446	5.56E-29	cycling luminal
Syt8	8.36E-25	-0.235704122	0.576	0.753	1.28E-20	cycling luminal
Abcd3	9.60E-20	-0.235892571	0.617	0.755	1.47E-15	cycling luminal
Uba52	1.42E-06	-0.235968207	0.971	0.985	0.021741075	cycling luminal
Ormdl1	1.87E-34	-0.236256267	0.196	0.453	2.87E-30	cycling luminal
Atp5e	1.07E-32	-0.236387765	0.999	1	1.65E-28	cycling luminal
Elovl4	1.18E-41	-0.236747227	0.1	0.348	1.81E-37	cycling luminal
Taldo1	3.07E-19	-0.23716513	0.752	0.859	4.72E-15	cycling luminal
Mylk	6.18E-46	-0.237716213	0.077	0.329	9.48E-42	cycling luminal
Eif5a	1.87E-25	-0.237785862	0.921	0.966	2.87E-21	cycling luminal
Far1	3.78E-15	-0.238281552	0.794	0.877	5.81E-11	cycling luminal
Tmco4	9.38E-45	-0.238398649	0.101	0.363	1.44E-40	cycling luminal
1700007K13Rik	2.28E-29	-0.238543687	0.273	0.522	3.50E-25	cycling luminal
Anapc11	7.56E-28	-0.239306755	0.75	0.875	1.16E-23	cycling luminal
Nipal4	2.01E-30	-0.239530906	0.246	0.492	3.09E-26	cycling luminal
Mlec	1.12E-26	-0.239638559	0.571	0.771	1.73E-22	cycling luminal
Psma5	1.97E-24	-0.240502882	0.686	0.825	3.03E-20	cycling luminal
Myh14	6.64E-53	-0.240529401	0.044	0.294	1.02E-48	cycling luminal
Liph	4.27E-45	-0.241065633	0.077	0.325	6.55E-41	cycling luminal
Zfp185	8.08E-53	-0.241287433	0.056	0.316	1.24E-48	cycling luminal
Arg2	6.61E-54	-0.241444116	0.039	0.289	1.01E-49	cycling luminal
H2-D1	1.06E-22	-0.241609336	0.799	0.907	1.63E-18	cycling luminal
Scube2	1.30E-62	-0.241658373	0.016	0.27	2.00E-58	cycling luminal
1700020I14Rik	4.67E-26	-0.242625667	0.581	0.754	7.17E-22	cycling luminal
Tmem205	6.54E-20	-0.242780716	0.57	0.721	1.00E-15	cycling luminal
Tmem246	8.18E-32	-0.243221172	0.242	0.49	1.26E-27	cycling luminal
Cdc6	7.30E-49	-0.243868885	0.052	0.295	1.12E-44	cycling luminal
Rcn1	8.24E-34	-0.243885319	0.233	0.491	1.26E-29	cycling luminal
AC168977.1	2.21E-54	-0.246604869	0.042	0.295	3.39E-50	cycling luminal
Psmb8	3.40E-34	-0.247277057	0.199	0.451	5.21E-30	cycling luminal
Ssna1	3.44E-26	-0.247322932	0.562	0.754	5.29E-22	cycling luminal
Tecr	3.07E-15	-0.247723821	0.676	0.792	4.71E-11	cycling luminal
Tomm5	1.21E-25	-0.248397034	0.494	0.685	1.86E-21	cycling luminal
Magt1	1.33E-28	-0.248846237	0.308	0.539	2.05E-24	cycling luminal
Scp2	5.56E-24	-0.249310438	0.782	0.883	8.54E-20	cycling luminal
Adipor1	3.09E-28	-0.249935578	0.683	0.84	4.75E-24	cycling luminal
Bola3	7.65E-24	-0.250040451	0.726	0.844	1.17E-19	cycling luminal
[truncated: 298 more rows]
