# Supplementary material for: Single-cell analysis reveals urothelial cell heterogeneity and regenerative cues following cyclophosphamide-induced bladder injury
Source: Cell Death Dis. 2021 May 5;12(5):446. doi: 10.1038/s41419-021-03740-6 (PMC8099875; doi:10.1038/s41419-021-03740-6)
Supplement: Supplementary file 7 — Table S3 [file 41419_2021_3740_MOESM7_ESM.csv]

gene
Ube2c
Cdca3
Cks1b
Ube2s
Birc5
Cdkn1a
Cks2
Cenpa
Ran
Ccng1
Knstrn
Cenpf
Cenpw
Mki67
Smc2
H2afx
Spc25
Smc4
Prc1
Cdca8
Lig1
Nusap1
Tipin
Spc24
Cdk1
Ccnb2
Pmf1
Cdc20
Ccna2
Ccnb1
Tpx2
Mis18a
Rad21
Mcm5
Hells
Uhrf1
Gmnn
Racgap1
Cenpe
Mad2l1
Cdkn3
Esco2
Incenp
Syce2
Mcm6
Ncapd2
Tacc3
Mcm3
Ckap2
Psrc1
Haus4
Cit
Anln
Kif11
Aurkb
Cdkn2c
Dbf4
Ncapg2
Cdkn2d
Nek2
Aurka
Ncaph
Ddias
Anapc11
Hjurp
Cdk4
Anapc15
Bub3
Smc1a
Anapc5
Nudc
Cdc34
Ccnd3
Mapk13
Gnai2
Rala
Ccnd1
Erh
